# Supplementary material for: CNpare: matching DNA copy number profiles
Source: Bioinformatics. 2022 May 31;38(14):3638–41. doi: 10.1093/bioinformatics/btac371 (PMC9272807; doi:10.1093/bioinformatics/btac371)
Supplement: btac371_Supplementary_Data [file btac371_supplementary_data.zip]

Archive with 3 entries (2 files):
- btac371-suppl_data/
- btac371-suppl_data/Supplementary Material.pdf
- btac371-suppl_data/SupplementaryData.xlsx
