# Supplementary material for: CNpare: matching DNA copy number profiles
Source: Bioinformatics. 2022 May 31;38(14):3638–41. doi: 10.1093/bioinformatics/btac371 (PMC9272807; doi:10.1093/bioinformatics/btac371)
Supplement: btac371_Supplementary_Data [file btac371_supplementary_data.zip › btac371-suppl_data/SupplementaryData.xlsx]

## Sheet: Gene_based_copy_number
Supplementary Table 2.1. Comparison between cell line culture pairs using gene based copy-number.
CCLE Cell Line ID	GDSC Cell Line ID	Top Hit	Pearson's r	Coincidence
LIMPS_p_NCLE_DNA2N_GenomeWideSNP_6_C09_246674	22RV1	NCI-H1436	1	FALSE		Number of cell lines compared			304
CHARY_p_NCLE_DNAAffy9_GenomeWideSNP_6_D06_490336	23132-87	SF295	1	FALSE		% Matching using Pearson's r			63
AWASH_p_NCLE_DNAAffy10_GenomeWideSNP_6_F05_542896	647-V	GA-10	0.999994	FALSE
VAULT_p_NCLE_DNAAffy14_GenomeWideSNP_6_B05_698562	8305C	8305C	0.753949	TRUE
HONEY_p_NCLE_DNAAffy3_S_GenomeWideSNP_6_E11_293396	8-MG-BA	8-MG-BA	0.999486	TRUE
LOBBY_p_NCLE_DNAAffy6_GenomeWideSNP_6_A01_437348	A172	A172	0.997384	TRUE
LIMPS_p_NCLE_DNA2N_GenomeWideSNP_6_H12_246800	A2058	A704	0.999547	FALSE
LIMPS_p_NCLE_DNA2N_GenomeWideSNP_6_G01_246754	A253	A253	0.993069	TRUE
HONEY_p_NCLE_DNAAffy3_S_GenomeWideSNP_6_G08_293438	A375	A375	0.992769	TRUE
FIEFS_p_NCLE_DNA_Affy5_GenomeWideSNP_6_G12_410936	A3-KAW	EoL-1-cell	0.99776	FALSE
FASTS_p_NCLE_DNAAffy4_S_GenomeWideSNP_6_E01_335284	A498	A498	0.973945	TRUE
FIEFS_p_NCLE_DNA_Affy5_GenomeWideSNP_6_H10_410926	A4-Fuk	A4-Fuk	0.970486	TRUE
ARLES_p_NCLE_DNAAffy2_S_GenomeWideSNP_6_B06_256036	A549	A549	0.997033	TRUE
SKATS_p_NCLE_DNAAffy13_GenomeWideSNP_6_A05_592962	A704	A2058	0.998964	FALSE
FASTS_p_NCLE_DNAAffy4_S_GenomeWideSNP_6_B08_335226	ABC-1	ABC-1	0.993463	TRUE
HONEY_p_NCLE_DNAAffy3_S_GenomeWideSNP_6_E03_293380	AGS	CL-11	1	FALSE
LIMPS_p_NCLE_DNA2N_GenomeWideSNP_6_G07_246766	AsPC-1	AsPC-1	0.984632	TRUE
CHARY_p_NCLE_DNAAffy9_GenomeWideSNP_6_G05_490434	BCPAP	KG-1	0.963708	FALSE
CHARY_p_NCLE_DNAAffy9_GenomeWideSNP_6_F03_490490	BFTC-905	BFTC-905	0.994668	TRUE
BOWER_p_NCLE_DNAAffy8_GenomeWideSNP_6_F04_464688	BL-41	BL-41	0.996532	TRUE
LIMPS_p_NCLE_DNA2N_GenomeWideSNP_6_G02_246756	BxPC-3	BxPC-3	0.991907	TRUE
ARLES_p_NCLE_DNAAffy2_S_GenomeWideSNP_6_B03_256030	C32	OC-314	1	FALSE
FASTS_p_NCLE_DNAAffy4_S_GenomeWideSNP_6_E10_335302	C3A	NCI-H1436	0.998631	FALSE
FASTS_p_NCLE_DNAAffy4_S_GenomeWideSNP_6_A08_335202	CAL-12T	WSU-DLCL2	1	FALSE
VAULT_p_NCLE_DNAAffy14_GenomeWideSNP_6_E11_698682	CAL-148	KM12	1	FALSE
FASTS_p_NCLE_DNAAffy4_S_GenomeWideSNP_6_F05_335316	CAL-27	CL-11	0.998561	FALSE
AWASH_p_NCLE_DNAAffy10_GenomeWideSNP_6_A09_542966	CAL-33	RT-112	0.999914	FALSE
MISTS_p_NCLE_DNAAffy11_GenomeWideSNP_6_F09_578406	CAL-54	GA-10	0.997425	FALSE
ARLES_p_NCLE_DNAAffy2_S_GenomeWideSNP_6_B04_256032	CAL-85-1	CAL-85-1	0.997777	TRUE
LOBBY_p_NCLE_DNAAffy6_GenomeWideSNP_6_F12_437216	Calu-3	Calu-3	0.981793	TRUE
HONEY_p_NCLE_DNAAffy3_S_GenomeWideSNP_6_G10_293442	Calu-6	Calu-6	0.995034	TRUE
LOBBY_p_NCLE_DNAAffy6_GenomeWideSNP_6_B06_437306	Caov-4	SNU-C5	0.931597	FALSE
FASTS_p_NCLE_DNAAffy4_S_GenomeWideSNP_6_D10_335278	CAPAN-1	CAPAN-1	0.985786	TRUE
ARLES_p_NCLE_DNAAffy2_S_GenomeWideSNP_6_C04_256056	Capan-2	CAL-148	1	FALSE
LIMPS_p_NCLE_DNA2N_GenomeWideSNP_6_F11_246750	CHL-1	CHL-1	0.965495	TRUE
QUAFF_p_NCLE_DNAAffy12_GenomeWideSNP_6_G08_592650	CMK	CMK	0.993689	TRUE
LOBBY_p_NCLE_DNAAffy6_GenomeWideSNP_6_B10_437314	COLO-205	GA-10	0.990069	FALSE
CHARY_p_NCLE_DNAAffy9_GenomeWideSNP_6_B01_490394	COLO-320-HSR	COLO-320-HSR	0.894444	TRUE
AWASH_p_NCLE_DNAAffy10_GenomeWideSNP_6_B02_542866	COLO-668	COLO-668	0.997974	TRUE
CHARY_p_NCLE_DNAAffy9_GenomeWideSNP_6_G08_490452	COLO-678	COLO-678	0.994118	TRUE
ARLES_p_NCLE_DNAAffy2_S_GenomeWideSNP_6_F06_256132	COLO-679	COLO-679	0.950721	TRUE
CHARY_p_NCLE_DNAAffy9_GenomeWideSNP_6_E05_490472	COLO-680N	COLO-680N	0.97862	TRUE
HONEY_p_NCLE_DNAAffy3_S_GenomeWideSNP_6_B03_293308	COLO-741	COLO-741	0.998174	TRUE
MISTS_p_NCLE_DNAAffy11_GenomeWideSNP_6_B12_578288	COLO-792	AGS	1	FALSE
ARLES_p_NCLE_DNAAffy2_S_GenomeWideSNP_6_D10_256092	COLO-800	GA-10	0.996468	FALSE
LIMPS_p_NCLE_DNA2N_GenomeWideSNP_6_D05_246690	COLO-829	SNU-C5	0.997747	FALSE
VAULT_p_NCLE_DNAAffy14_GenomeWideSNP_6_C04_698598	COR-L105	LS-1034	0.998292	FALSE
AWASH_p_NCLE_DNAAffy10_GenomeWideSNP_6_E10_542926	COR-L279	RKO	1	FALSE
MISTS_p_NCLE_DNAAffy11_GenomeWideSNP_6_E03_578338	COR-L88	COR-L88	0.995874	TRUE
LIMPS_p_NCLE_DNA2N_GenomeWideSNP_6_D01_246682	CPC-N	CPC-N	0.970732	TRUE
FASTS_p_NCLE_DNAAffy4_S_GenomeWideSNP_6_G02_335334	DB	GA-10	0.999522	FALSE
FASTS_p_NCLE_DNAAffy4_S_GenomeWideSNP_6_B11_335232	DK-MG	DK-MG	0.985224	TRUE
LOBBY_p_NCLE_DNAAffy6_GenomeWideSNP_6_D04_437284	DMS-114	DMS-114	0.990343	TRUE
BOWER_p_NCLE_DNAAffy8_GenomeWideSNP_6_C06_464568	DMS-53	DMS-53	0.983205	TRUE
LIMPS_p_NCLE_DNA2N_GenomeWideSNP_6_F03_246734	DU-145	RKO	1	FALSE
FIEFS_p_NCLE_DNA_Affy5_GenomeWideSNP_6_C01_411060	DU-4475	DU-4475	0.982285	TRUE
QUAFF_p_NCLE_DNAAffy12_GenomeWideSNP_6_E04_592716	ECC12	ECC12	0.997254	TRUE
LIMPS_p_NCLE_DNA2N_GenomeWideSNP_6_E11_246726	EFM-19	EFM-19	0.985718	TRUE
LIMPS_p_NCLE_DNA2N_GenomeWideSNP_6_F04_246736	EFO-21	EFO-21	0.998128	TRUE
MISTS_p_NCLE_DNAAffy11_GenomeWideSNP_6_D11_578356	EoL-1-cell	SF295	1	FALSE
FASTS_p_NCLE_DNAAffy4_S_GenomeWideSNP_6_F12_335330	FADU	FADU	0.993965	TRUE
LIMPS_p_NCLE_DNA2N_GenomeWideSNP_6_C07_246670	G-361	G-361	0.986433	TRUE
HONEY_p_NCLE_DNAAffy3_S_GenomeWideSNP_6_D02_293354	GAMG	GAMG	0.985182	TRUE
PODIA_p_NCLE_DNAAffy7_GenomeWideSNP_6_C12_437496	GB-1	GB-1	0.995575	TRUE
FIEFS_p_NCLE_DNA_Affy5_GenomeWideSNP_6_D11_411014	GCIY	HT-115	0.99069	FALSE
FIEFS_p_NCLE_DNA_Affy5_GenomeWideSNP_6_C03_411056	H4	H4	0.99486	TRUE
LOBBY_p_NCLE_DNAAffy6_GenomeWideSNP_6_B11_437316	HCC1187	HCC1187	0.994419	TRUE
FIEFS_p_NCLE_DNA_Affy5_GenomeWideSNP_6_B05_410888	HCC1806	HCC1806	0.997293	TRUE
BOWER_p_NCLE_DNAAffy8_GenomeWideSNP_6_A07_464618	HCC2157	HCC2157	0.932436	TRUE
PODIA_p_NCLE_DNAAffy7_GenomeWideSNP_6_A05_437578	HCC2218	HCC2218	0.944224	TRUE
ARLES_p_NCLE_DNAAffy2_S_GenomeWideSNP_6_A07_256014	HCT-116	CAL-29	1	FALSE
CHARY_p_NCLE_DNAAffy9_GenomeWideSNP_6_F02_490448	HDLM-2	GA-10	0.998139	FALSE
HONEY_p_NCLE_DNAAffy3_S_GenomeWideSNP_6_E04_293382	HD-MY-Z	HD-MY-Z	0.996926	TRUE
VAULT_p_NCLE_DNAAffy14_GenomeWideSNP_6_C05_698694	HEC-1	SF295	1	FALSE
FIEFS_p_NCLE_DNA_Affy5_GenomeWideSNP_6_C05_411052	HGC-27	HGC-27	0.995184	TRUE
FASTS_p_NCLE_DNAAffy4_S_GenomeWideSNP_6_G01_335332	HH	AGS	1	FALSE
LIMPS_p_NCLE_DNA2N_GenomeWideSNP_6_D12_246704	HL-60	HL-60	0.992646	TRUE
LOBBY_p_NCLE_DNAAffy6_GenomeWideSNP_6_A06_437342	HLE	HLE	0.99107	TRUE
CHARY_p_NCLE_DNAAffy9_GenomeWideSNP_6_B12_490428	HN	HN	0.989832	TRUE
BOWER_p_NCLE_DNAAffy8_GenomeWideSNP_6_H09_464634	HOS	HOS	0.993973	TRUE
FIEFS_p_NCLE_DNA_Affy5_GenomeWideSNP_6_C04_411050	HPAF-II	HPAF-II	0.998334	TRUE
FASTS_p_NCLE_DNAAffy4_S_GenomeWideSNP_6_F02_335310	Hs-578-T	Hs-578-T	0.99563	TRUE
PODIA_p_NCLE_DNAAffy7_GenomeWideSNP_6_G02_437430	HSC-3	HSC-3	0.9805	TRUE
SKATS_p_NCLE_DNAAffy13_GenomeWideSNP_6_D02_592876	HSC-4	HSC-4	0.993227	TRUE
FIEFS_p_NCLE_DNA_Affy5_GenomeWideSNP_6_G09_410942	HT	HPAF-II	0.993305	FALSE
ARLES_p_NCLE_DNAAffy2_S_GenomeWideSNP_6_D02_256076	HT-1197	HT-1197	0.989483	TRUE
LOBBY_p_NCLE_DNAAffy6_GenomeWideSNP_6_C10_437272	HT-144	A2058	0.999606	FALSE
ARLES_p_NCLE_DNAAffy2_S_GenomeWideSNP_6_B01_256026	HT-29	GA-10	0.999517	FALSE
HONEY_p_NCLE_DNAAffy3_S_GenomeWideSNP_6_G01_293424	HuP-T3	HuP-T3	0.993327	TRUE
FASTS_p_NCLE_DNAAffy4_S_GenomeWideSNP_6_B10_335230	HuP-T4	MEL-JUSO	0.94457	FALSE
PODIA_p_NCLE_DNAAffy7_GenomeWideSNP_6_A01_437562	IA-LM	IA-LM	0.991837	TRUE
LIMPS_p_NCLE_DNA2N_GenomeWideSNP_6_B06_246644	IPC-298	KYM-1	0.996334	FALSE
LIMPS_p_NCLE_DNA2N_GenomeWideSNP_6_E06_246716	KARPAS-299	RKO	0.999213	FALSE
FIEFS_p_NCLE_DNA_Affy5_GenomeWideSNP_6_G11_410946	KG-1	KM12	0.999699	FALSE
HONEY_p_NCLE_DNAAffy3_S_GenomeWideSNP_6_A08_293294	KLE	KLE	0.990526	TRUE
ARLES_p_NCLE_DNAAffy2_S_GenomeWideSNP_6_D03_256078	KM12	OC-314	1	FALSE
LIMPS_p_NCLE_DNA2N_GenomeWideSNP_6_C06_246668	KMS-12-BM	KM12	0.981966	FALSE
FIEFS_p_NCLE_DNA_Affy5_GenomeWideSNP_6_E05_411002	KNS-42	KNS-42	0.997107	TRUE
FASTS_p_NCLE_DNAAffy4_S_GenomeWideSNP_6_A10_335206	KNS-62	KNS-62	0.9968	TRUE
PODIA_p_NCLE_DNAAffy7_GenomeWideSNP_6_C07_437506	KNS-81-FD	OC-314	1	FALSE
FIEFS_p_NCLE_DNA_Affy5_GenomeWideSNP_6_C10_411038	KP-4	KP-4	0.993621	TRUE
HONEY_p_NCLE_DNAAffy3_S_GenomeWideSNP_6_E08_293390	KS-1	OC-314	1	FALSE
CHARY_p_NCLE_DNAAffy9_GenomeWideSNP_6_H10_490512	KU-19-19	KU-19-19	0.996091	TRUE
BOWER_p_NCLE_DNAAffy8_GenomeWideSNP_6_F02_464684	KU812	GA-10	0.998137	FALSE
LOBBY_p_NCLE_DNAAffy6_GenomeWideSNP_6_A02_437350	KURAMOCHI	KURAMOCHI	0.994415	TRUE
HONEY_p_NCLE_DNAAffy3_S_GenomeWideSNP_6_F03_293404	KYSE-180	KYSE-180	0.989849	TRUE
HONEY_p_NCLE_DNAAffy3_S_GenomeWideSNP_6_C08_293342	KYSE-450	KYSE-450	0.997826	TRUE
HONEY_p_NCLE_DNAAffy3_S_GenomeWideSNP_6_B09_293320	KYSE-510	22RV1	0.997999	FALSE
FIEFS_p_NCLE_DNA_Affy5_GenomeWideSNP_6_E09_410992	KYSE-520	KYSE-520	0.990667	TRUE
CHARY_p_NCLE_DNAAffy9_GenomeWideSNP_6_E10_490496	L-428	L-428	0.992497	TRUE
AWASH_p_NCLE_DNAAffy10_GenomeWideSNP_6_A08_542868	L-540	HT-115	0.994568	FALSE
MISTS_p_NCLE_DNAAffy11_GenomeWideSNP_6_E11_578318	LAMA-84	LAMA-84	0.9807	TRUE
LIMPS_p_NCLE_DNA2N_GenomeWideSNP_6_C02_246660	LK-2	LK-2	0.974639	TRUE
FASTS_p_NCLE_DNAAffy4_S_GenomeWideSNP_6_D04_335266	LS-1034	GA-10	0.994979	FALSE
BOWER_p_NCLE_DNAAffy8_GenomeWideSNP_6_E02_464726	LU-65	LU-65	0.981092	TRUE
LIMPS_p_NCLE_DNA2N_GenomeWideSNP_6_G12_246776	MDA-MB-231	MDA-MB-231	0.990224	TRUE
FASTS_p_NCLE_DNAAffy4_S_GenomeWideSNP_6_F11_335328	MDA-MB-361	MDA-MB-361	0.985841	TRUE
FASTS_p_NCLE_DNAAffy4_S_GenomeWideSNP_6_C09_335252	MDA-MB-415	KYM-1	1	FALSE
ARLES_p_NCLE_DNAAffy2_S_GenomeWideSNP_6_D12_256096	MDA-MB-453	MDA-MB-453	0.980376	TRUE
LIMPS_p_NCLE_DNA2N_GenomeWideSNP_6_F07_246742	MDA-MB-468	MDA-MB-468	0.918717	TRUE
LIMPS_p_NCLE_DNA2N_GenomeWideSNP_6_H07_246790	MEL-HO	HT-115	0.991031	FALSE
LIMPS_p_NCLE_DNA2N_GenomeWideSNP_6_H11_246798	MEL-JUSO	MOLP-8	1	FALSE
SKATS_p_NCLE_DNAAffy13_GenomeWideSNP_6_D01_592894	Mewo	GA-10	0.998139	FALSE
LIMPS_p_NCLE_DNA2N_GenomeWideSNP_6_G09_246770	MFE-280	MFE-280	0.956942	TRUE
LOBBY_p_NCLE_DNAAffy6_GenomeWideSNP_6_E02_437246	MG-63	MG-63	0.963714	TRUE
CHARY_p_NCLE_DNAAffy9_GenomeWideSNP_6_D09_490422	MHH-ES-1	KM12	0.999214	FALSE
LIMPS_p_NCLE_DNA2N_GenomeWideSNP_6_B08_246648	MIA-PaCa-2	MIA-PaCa-2	0.99048	TRUE
PODIA_p_NCLE_DNAAffy7_GenomeWideSNP_6_B12_437554	MKN1	MKN1	0.98791	TRUE
BOWER_p_NCLE_DNAAffy8_GenomeWideSNP_6_D11_464720	MKN45	MKN45	0.966494	TRUE
FIEFS_p_NCLE_DNA_Affy5_GenomeWideSNP_6_F07_410980	MKN7	MKN7	0.986869	TRUE
AWASH_p_NCLE_DNAAffy10_GenomeWideSNP_6_G12_542958	NCI-H1092	GA-10	0.998555	FALSE
AWASH_p_NCLE_DNAAffy10_GenomeWideSNP_6_B09_542810	NCI-H1105	NCI-H1105	0.996951	TRUE
LOBBY_p_NCLE_DNAAffy6_GenomeWideSNP_6_C04_437326	NCI-H1355	NCI-H1355	0.992249	TRUE
LOBBY_p_NCLE_DNAAffy6_GenomeWideSNP_6_A10_437334	NCI-H1395	NCI-H1395	0.980468	TRUE
VAULT_p_NCLE_DNAAffy14_GenomeWideSNP_6_E10_698730	NCI-H1436	RT4	0.999965	FALSE
FASTS_p_NCLE_DNAAffy4_S_GenomeWideSNP_6_D01_335260	NCI-H146	NCI-H146	0.997933	TRUE
FASTS_p_NCLE_DNAAffy4_S_GenomeWideSNP_6_C11_335256	NCI-H1563	NCI-H1563	0.992502	TRUE
PODIA_p_NCLE_DNAAffy7_GenomeWideSNP_6_B08_437530	NCI-H1573	NCI-H1573	0.996953	TRUE
BOWER_p_NCLE_DNAAffy8_GenomeWideSNP_6_F12_464672	NCI-H1623	NCI-H1623	0.996184	TRUE
PODIA_p_NCLE_DNAAffy7_GenomeWideSNP_6_F05_437444	NCI-H1648	NCI-H1648	0.988529	TRUE
FIEFS_p_NCLE_DNA_Affy5_GenomeWideSNP_6_B06_410890	NCI-H1650	NCI-H1650	0.993085	TRUE
LOBBY_p_NCLE_DNAAffy6_GenomeWideSNP_6_F04_437200	NCI-H1651	NCI-H1651	0.99169	TRUE
LOBBY_p_NCLE_DNAAffy6_GenomeWideSNP_6_F03_437202	NCI-H1666	NCI-H1666	0.995817	TRUE
PODIA_p_NCLE_DNAAffy7_GenomeWideSNP_6_F07_437440	NCI-H1693	NCI-H1693	0.98749	TRUE
SKATS_p_NCLE_DNAAffy13_GenomeWideSNP_6_E06_592982	NCI-H1694	NCI-H1694	0.975284	TRUE
FASTS_p_NCLE_DNAAffy4_S_GenomeWideSNP_6_F01_335308	NCI-H1792	NCI-H1792	0.993988	TRUE
ARLES_p_NCLE_DNAAffy2_S_GenomeWideSNP_6_E05_256106	NCI-H1963	22RV1	1	FALSE
LOBBY_p_NCLE_DNAAffy6_GenomeWideSNP_6_C03_437324	NCI-H2052	NCI-H2052	0.992089	TRUE
LOBBY_p_NCLE_DNAAffy6_GenomeWideSNP_6_D08_437292	NCI-H2087	23132-87	0.876202	FALSE
ARLES_p_NCLE_DNAAffy2_S_GenomeWideSNP_6_D07_256086	NCI-H209	HT	0.997453	FALSE
LIMPS_p_NCLE_DNA2N_GenomeWideSNP_6_C03_246662	NCI-H2122	NCI-H2122	0.894668	TRUE
LIMPS_p_NCLE_DNA2N_GenomeWideSNP_6_D03_246686	NCI-H2171	NCI-H2171	0.989877	TRUE
HONEY_p_NCLE_DNAAffy3_S_GenomeWideSNP_6_F08_293414	NCI-H2196	CAL-29	0.998817	FALSE
PODIA_p_NCLE_DNAAffy7_GenomeWideSNP_6_A02_437560	NCI-H2227	GA-10	0.922003	FALSE
PODIA_p_NCLE_DNAAffy7_GenomeWideSNP_6_F02_437454	NCI-H226	HT-115	0.986064	FALSE
LOBBY_p_NCLE_DNAAffy6_GenomeWideSNP_6_G04_437224	NCI-H2291	NCI-H2291	0.979183	TRUE
PODIA_p_NCLE_DNAAffy7_GenomeWideSNP_6_E03_437410	NCI-H23	HT-115	0.857913	FALSE
LOBBY_p_NCLE_DNAAffy6_GenomeWideSNP_6_F01_437206	NCI-H2347	NCI-H2347	0.995746	TRUE
MISTS_p_NCLE_DNAAffy11_GenomeWideSNP_6_B11_578340	NCI-H2405	HT-115	0.99869	FALSE
PODIA_p_NCLE_DNAAffy7_GenomeWideSNP_6_B02_437542	NCI-H2452	NCI-H2452	0.979019	TRUE
SKATS_p_NCLE_DNAAffy13_GenomeWideSNP_6_C07_592884	NCI-H28	NCI-H28	0.974479	TRUE
HONEY_p_NCLE_DNAAffy3_S_GenomeWideSNP_6_B07_293316	NCI-H441	NCI-H441	0.984097	TRUE
FASTS_p_NCLE_DNAAffy4_S_GenomeWideSNP_6_B01_335212	NCI-H460	NCI-H460	0.979865	TRUE
FIEFS_p_NCLE_DNA_Affy5_GenomeWideSNP_6_G08_410944	NCI-H508	NCI-H508	0.997419	TRUE
LOBBY_p_NCLE_DNAAffy6_GenomeWideSNP_6_F05_437214	NCI-H510A	NCI-H510A	0.974584	TRUE
LIMPS_p_NCLE_DNA2N_GenomeWideSNP_6_H02_246780	NCI-H520	NCI-H520	0.974803	TRUE
FASTS_p_NCLE_DNAAffy4_S_GenomeWideSNP_6_B02_335214	NCI-H522	NCI-H522	0.864029	TRUE
LIMPS_p_NCLE_DNA2N_GenomeWideSNP_6_E08_246720	NCI-H524	NCI-H524	0.988898	TRUE
HONEY_p_NCLE_DNAAffy3_S_GenomeWideSNP_6_G09_293440	NCI-H526	NCI-H526	0.993219	TRUE
PODIA_p_NCLE_DNAAffy7_GenomeWideSNP_6_D04_437520	NCI-H69	KARPAS-299	0.989681	FALSE
BOWER_p_NCLE_DNAAffy8_GenomeWideSNP_6_F08_464696	NCI-H716	NCI-H716	0.997022	TRUE
BOWER_p_NCLE_DNAAffy8_GenomeWideSNP_6_H12_464628	NCI-H727	NCI-H727	0.99533	TRUE
FASTS_p_NCLE_DNAAffy4_S_GenomeWideSNP_6_E03_335288	NCI-H747	NCI-H747	0.997521	TRUE
FASTS_p_NCLE_DNAAffy4_S_GenomeWideSNP_6_A07_335200	NCI-H810	NCI-H810	0.990866	TRUE
FASTS_p_NCLE_DNAAffy4_S_GenomeWideSNP_6_A05_335196	NCI-H838	NCI-H838	0.997967	TRUE
FASTS_p_NCLE_DNAAffy4_S_GenomeWideSNP_6_H11_335376	NCI-N87	NCI-N87	0.990862	TRUE
PODIA_p_NCLE_DNAAffy7_GenomeWideSNP_6_B05_437532	NCI-SNU-1	GA-10	0.99973	FALSE
PODIA_p_NCLE_DNAAffy7_GenomeWideSNP_6_C06_437508	NCI-SNU-5	NCI-SNU-5	0.987269	TRUE
FIEFS_p_NCLE_DNA_Affy5_GenomeWideSNP_6_E01_411010	NMC-G1	AGS	1	FALSE
CHARY_p_NCLE_DNAAffy9_GenomeWideSNP_6_D03_490508	NOMO-1	COLO-679	1	FALSE
LIMPS_p_NCLE_DNA2N_GenomeWideSNP_6_H04_246784	NUGC-3	NUGC-3	0.99316	TRUE
MISTS_p_NCLE_DNAAffy11_GenomeWideSNP_6_C11_578348	OAW-42	OAW-42	0.990796	TRUE
PODIA_p_NCLE_DNAAffy7_GenomeWideSNP_6_G06_437480	OC-314	A3-KAW	1	FALSE
ARLES_p_NCLE_DNAAffy2_S_GenomeWideSNP_6_D09_256090	OE19	OE19	0.998798	TRUE
CHARY_p_NCLE_DNAAffy9_GenomeWideSNP_6_F09_490366	OPM-2	OPM-2	0.995752	TRUE
EPHOR_p_NCLE_Achilles_DNAAffy15_GenomeWideSNP_6_C10_780376	OS-RC-2	GA-10	0.999989	FALSE
FIEFS_p_NCLE_DNA_Affy5_GenomeWideSNP_6_B08_410894	OVCAR-3	OVCAR-3	0.965009	TRUE
ARLES_p_NCLE_DNAAffy2_S_GenomeWideSNP_6_A02_256004	OVCAR-4	KYM-1	0.999689	FALSE
ARLES_p_NCLE_DNAAffy2_S_GenomeWideSNP_6_C07_256062	OVCAR-8	OVCAR-8	0.996528	TRUE
PODIA_p_NCLE_DNAAffy7_GenomeWideSNP_6_F01_437452	P31-FUJ	P31-FUJ	0.997791	TRUE
HONEY_p_NCLE_DNAAffy3_S_GenomeWideSNP_6_B02_293306	PSN1	PSN1	0.962913	TRUE
AWASH_p_NCLE_DNAAffy10_GenomeWideSNP_6_D11_542974	RD	RD	0.99635	TRUE
LOBBY_p_NCLE_DNAAffy6_GenomeWideSNP_6_F06_437212	RKO	GA-10	1	FALSE
LIMPS_p_NCLE_DNA2N_GenomeWideSNP_6_F10_246748	RMG-I	KM12	0.999962	FALSE
HONEY_p_NCLE_DNAAffy3_S_GenomeWideSNP_6_H05_293456	RPMI-7951	RPMI-7951	0.993518	TRUE
LIMPS_p_NCLE_DNA2N_GenomeWideSNP_6_H06_246788	RT-112	SUP-M2	1	FALSE
FASTS_p_NCLE_DNAAffy4_S_GenomeWideSNP_6_D09_335276	RT4	23132-87	1	FALSE
CHARY_p_NCLE_DNAAffy9_GenomeWideSNP_6_H02_490418	RVH-421	RVH-421	0.987449	TRUE
LIMPS_p_NCLE_DNA2N_GenomeWideSNP_6_F09_246746	SBC-5	SBC-5	0.994707	TRUE
FIEFS_p_NCLE_DNA_Affy5_GenomeWideSNP_6_D12_411012	SCC-15	GA-10	0.922346	FALSE
FIEFS_p_NCLE_DNA_Affy5_GenomeWideSNP_6_E11_410996	SCC-4	SCC-4	0.997278	TRUE
ARLES_p_NCLE_DNAAffy2_S_GenomeWideSNP_6_D04_256080	SF295	KM12	1	FALSE
MISTS_p_NCLE_DNAAffy11_GenomeWideSNP_6_C06_578404	SH-4	SH-4	0.98883	TRUE
BOWER_p_NCLE_DNAAffy8_GenomeWideSNP_6_H03_464636	SHP-77	SHP-77	0.98628	TRUE
CHARY_p_NCLE_DNAAffy9_GenomeWideSNP_6_A12_490504	SIMA	GA-10	0.992651	FALSE
ARLES_p_NCLE_DNAAffy2_S_GenomeWideSNP_6_F02_256124	SJSA-1	SJSA-1	0.99564	TRUE
FASTS_p_NCLE_DNAAffy4_S_GenomeWideSNP_6_E06_335294	SK-CO-1	SK-CO-1	0.980713	TRUE
BOWER_p_NCLE_DNAAffy8_GenomeWideSNP_6_H04_464638	SKM-1	CAL-29	1	FALSE
LOBBY_p_NCLE_DNAAffy6_GenomeWideSNP_6_C11_437278	SK-MEL-1	GA-10	0.995524	FALSE
LIMPS_p_NCLE_DNA2N_GenomeWideSNP_6_F01_246730	SK-MEL-2	AGS	1	FALSE
CHARY_p_NCLE_DNAAffy9_GenomeWideSNP_6_F04_490502	SK-MM-2	22RV1	0.999927	FALSE
FIEFS_p_NCLE_DNA_Affy5_GenomeWideSNP_6_C08_411042	SK-N-AS	AGS	0.99966	FALSE
LOBBY_p_NCLE_DNAAffy6_GenomeWideSNP_6_B09_437312	SNU-449	SNU-449	0.994241	TRUE
CHARY_p_NCLE_DNAAffy9_GenomeWideSNP_6_H09_490462	SW1116	SW1116	0.996033	TRUE
FASTS_p_NCLE_DNAAffy4_S_GenomeWideSNP_6_B04_335218	SW1573	SW1573	0.99288	TRUE
LOBBY_p_NCLE_DNAAffy6_GenomeWideSNP_6_E03_437240	SW1990	SW1990	0.982183	TRUE
LIMPS_p_NCLE_DNA2N_GenomeWideSNP_6_C04_246664	SW620	SW620	0.994144	TRUE
AWASH_p_NCLE_DNAAffy10_GenomeWideSNP_6_H09_542854	SW837	SW837	0.996857	TRUE
LIMPS_p_NCLE_DNA2N_GenomeWideSNP_6_H10_246796	SW900	SW900	0.982079	TRUE
PODIA_p_NCLE_DNAAffy7_GenomeWideSNP_6_D03_437522	T47D	T47D	0.994462	TRUE
LIMPS_p_NCLE_DNA2N_GenomeWideSNP_6_E12_246728	T84	T84	0.98945	TRUE
LIMPS_p_NCLE_DNA2N_GenomeWideSNP_6_E03_246710	TCCSUP	NOMO-1	1	FALSE
QUAFF_p_NCLE_DNAAffy12_GenomeWideSNP_6_E03_592738	TE-10	TE-10	0.942801	TRUE
HONEY_p_NCLE_DNAAffy3_S_GenomeWideSNP_6_F07_293412	TE-11	TE-11	0.985695	TRUE
HONEY_p_NCLE_DNAAffy3_S_GenomeWideSNP_6_G05_293432	TE-5	TE-5	0.98767	TRUE
FIEFS_p_NCLE_DNA_Affy5_GenomeWideSNP_6_D06_411024	TE-9	KYM-1	0.998654	FALSE
FIEFS_p_NCLE_DNA_Affy5_GenomeWideSNP_6_H03_410938	THP-1	THP-1	0.931298	TRUE
AWASH_p_NCLE_DNAAffy10_GenomeWideSNP_6_D09_542814	TT	SNU-C5	0.998197	FALSE
FIEFS_p_NCLE_DNA_Affy5_GenomeWideSNP_6_E10_410994	U-266	U-266	0.998771	TRUE
LIMPS_p_NCLE_DNA2N_GenomeWideSNP_6_G11_246774	U-87-MG	U-87-MG	0.989287	TRUE
ARLES_p_NCLE_DNAAffy2_S_GenomeWideSNP_6_G07_256158	UACC-62	SKM-1	1	FALSE
BOWER_p_NCLE_DNAAffy8_GenomeWideSNP_6_F03_464690	UACC-812	UACC-812	0.864227	TRUE
ARLES_p_NCLE_DNAAffy2_S_GenomeWideSNP_6_D05_256082	WM-115	HT	1	FALSE
HONEY_p_NCLE_DNAAffy3_S_GenomeWideSNP_6_A07_293292	YAPC	YAPC	0.996648	TRUE
BOWER_p_NCLE_DNAAffy8_GenomeWideSNP_6_E10_464710	ZR-75-30	ZR-75-30	0.994492	TRUE
BOWER_p_NCLE_DNAAffy8_GenomeWideSNP_6_B06_464594	BT-483	GA-10	0.998082	FALSE
CHARY_p_NCLE_DNAAffy9_GenomeWideSNP_6_E11_490468	CAL-29	CAL-29	0.985633	TRUE
ARLES_p_NCLE_DNAAffy2_S_GenomeWideSNP_6_D11_256094	CCK-81	AGS	1	FALSE
CHARY_p_NCLE_DNAAffy9_GenomeWideSNP_6_D07_490364	CL-11	U-87-MG	0.999635	FALSE
CHARY_p_NCLE_DNAAffy9_GenomeWideSNP_6_H03_490396	CL-34	KYM-1	0.87033	FALSE
MISTS_p_NCLE_DNAAffy11_GenomeWideSNP_6_D09_578416	COR-L95	COR-L95	0.985496	TRUE
FASTS_p_NCLE_DNAAffy4_S_GenomeWideSNP_6_A04_335194	DAN-G	DAN-G	0.997572	TRUE
CHARY_p_NCLE_DNAAffy9_GenomeWideSNP_6_B02_490372	EJM	EJM	0.979252	TRUE
LIMPS_p_NCLE_DNA2N_GenomeWideSNP_6_C10_246676	FU-OV-1	FU-OV-1	0.991267	TRUE
FIEFS_p_NCLE_DNA_Affy5_GenomeWideSNP_6_F09_410968	GA-10	NOMO-1	1	FALSE
AWASH_p_NCLE_DNAAffy10_GenomeWideSNP_6_G07_542862	GRANTA-519	GA-10	1	FALSE
FASTS_p_NCLE_DNAAffy4_S_GenomeWideSNP_6_B06_335222	HARA	HARA	0.996927	TRUE
VAULT_p_NCLE_DNAAffy14_GenomeWideSNP_6_F08_698666	HCC1428	HCC1428	0.991184	TRUE
HONEY_p_NCLE_DNAAffy3_S_GenomeWideSNP_6_H01_293448	HCC-15	HT	0.993516	FALSE
BOWER_p_NCLE_DNAAffy8_GenomeWideSNP_6_A04_464624	HCC1500	HCC1500	0.988725	TRUE
LOBBY_p_NCLE_DNAAffy6_GenomeWideSNP_6_B12_437318	HCC202	HCC202	0.989388	TRUE
ARLES_p_NCLE_DNAAffy2_S_GenomeWideSNP_6_G01_256146	HCC-366	HCC-366	0.991578	TRUE
BOWER_p_NCLE_DNAAffy8_GenomeWideSNP_6_E01_464724	HCC-56	HCC-56	0.968284	TRUE
HONEY_p_NCLE_DNAAffy3_S_GenomeWideSNP_6_C10_293346	HCC-78	22RV1	0.999857	FALSE
FASTS_p_NCLE_DNAAffy4_S_GenomeWideSNP_6_D07_335272	HPAC	GA-10	0.996979	FALSE
VAULT_p_NCLE_DNAAffy14_GenomeWideSNP_6_G08_698736	HT-115	RT4	0.998697	FALSE
LOBBY_p_NCLE_DNAAffy6_GenomeWideSNP_6_G09_437360	huH-1	huH-1	0.987266	TRUE
PODIA_p_NCLE_DNAAffy7_GenomeWideSNP_6_A12_437572	JHH-7	JHH-7	0.990742	TRUE
CHARY_p_NCLE_DNAAffy9_GenomeWideSNP_6_B07_490458	JIMT-1	JIMT-1	0.982382	TRUE
AWASH_p_NCLE_DNAAffy10_GenomeWideSNP_6_H10_542870	JURL-MK1	P31-FUJ	0.996092	FALSE
HONEY_p_NCLE_DNAAffy3_S_GenomeWideSNP_6_C01_293328	KELLY	NCI-H1436	0.99871	FALSE
PODIA_p_NCLE_DNAAffy7_GenomeWideSNP_6_E01_437414	KMRC-20	KM12	1	FALSE
FIEFS_p_NCLE_DNA_Affy5_GenomeWideSNP_6_F12_410960	KP-3	KP-3	0.991545	TRUE
SKATS_p_NCLE_DNAAffy13_GenomeWideSNP_6_C06_592854	KYM-1	NCI-H1436	0.998628	FALSE
HONEY_p_NCLE_DNAAffy3_S_GenomeWideSNP_6_H12_293470	L-1236	L-1236	0.974755	TRUE
LIMPS_p_NCLE_DNA2N_GenomeWideSNP_6_F06_246740	LN-18	LN-18	0.987717	TRUE
VAULT_p_NCLE_DNAAffy14_GenomeWideSNP_6_G03_698662	MDST8	MDST8	0.996834	TRUE
AWASH_p_NCLE_DNAAffy10_GenomeWideSNP_6_A07_542942	ME-1	SNU-C5	0.991412	FALSE
CHARY_p_NCLE_DNAAffy9_GenomeWideSNP_6_A06_490518	ML-1	SK-N-AS	0.982854	FALSE
CHARY_p_NCLE_DNAAffy9_GenomeWideSNP_6_F10_490358	MOLP-8	A704	1	FALSE
LOBBY_p_NCLE_DNAAffy6_GenomeWideSNP_6_G08_437374	NCI-H1341	NCI-H1341	0.994335	TRUE
BOWER_p_NCLE_DNAAffy8_GenomeWideSNP_6_D03_464550	NCI-H1435	23132-87	0.991847	FALSE
FASTS_p_NCLE_DNAAffy4_S_GenomeWideSNP_6_C08_335250	NCI-H1568	NCI-H1568	0.848181	TRUE
FASTS_p_NCLE_DNAAffy4_S_GenomeWideSNP_6_C03_335240	NCI-H1781	NCI-H1781	0.959532	TRUE
AWASH_p_NCLE_DNAAffy10_GenomeWideSNP_6_C10_542954	NCI-H1876	NCI-H1876	0.987574	TRUE
SKATS_p_NCLE_DNAAffy13_GenomeWideSNP_6_B02_592946	NCI-H1915	NCI-H1915	0.979754	TRUE
ARLES_p_NCLE_DNAAffy2_S_GenomeWideSNP_6_C01_256050	NCI-H196	NCI-H196	0.993489	TRUE
BOWER_p_NCLE_DNAAffy8_GenomeWideSNP_6_F09_464670	NCI-H2023	HCT-116	0.989108	FALSE
LOBBY_p_NCLE_DNAAffy6_GenomeWideSNP_6_F07_437210	NCI-H2066	NCI-H2066	0.871213	TRUE
HONEY_p_NCLE_DNAAffy3_S_GenomeWideSNP_6_A11_293300	NCI-H211	NCI-H211	0.994753	TRUE
MISTS_p_NCLE_DNAAffy11_GenomeWideSNP_6_B05_578308	NCI-H2110	NCI-H2110	0.98124	TRUE
AWASH_p_NCLE_DNAAffy10_GenomeWideSNP_6_D04_542788	NCI-H841	NCI-H841	0.957555	TRUE
PODIA_p_NCLE_DNAAffy7_GenomeWideSNP_6_E10_437396	NCI-H929	COR-L279	0.999961	FALSE
FIEFS_p_NCLE_DNA_Affy5_GenomeWideSNP_6_E04_411004	NUGC-4	NUGC-4	0.995666	TRUE
LOBBY_p_NCLE_DNAAffy6_GenomeWideSNP_6_B03_437300	OCUM-1	OCUM-1	0.992063	TRUE
ARLES_p_NCLE_DNAAffy2_S_GenomeWideSNP_6_E09_256114	OE21	OE21	0.930289	TRUE
LIMPS_p_NCLE_DNA2N_GenomeWideSNP_6_D02_246684	OV-90	23132-87	0.99969	FALSE
FASTS_p_NCLE_DNAAffy4_S_GenomeWideSNP_6_G05_335340	OVISE	OVISE	0.932465	TRUE
FASTS_p_NCLE_DNAAffy4_S_GenomeWideSNP_6_G04_335338	OVKATE	OVKATE	0.996103	TRUE
HONEY_p_NCLE_DNAAffy3_S_GenomeWideSNP_6_C07_293340	PA-TU-8988T	PA-TU-8988T	0.969805	TRUE
BOWER_p_NCLE_DNAAffy8_GenomeWideSNP_6_G02_464676	RERF-GC-1B	RERF-GC-1B	0.991543	TRUE
BOWER_p_NCLE_DNAAffy8_GenomeWideSNP_6_C08_464564	RERF-LC-KJ	RERF-LC-KJ	0.996336	TRUE
FIEFS_p_NCLE_DNA_Affy5_GenomeWideSNP_6_G04_410952	SK-ES-1	KM12	0.999767	FALSE
LOBBY_p_NCLE_DNAAffy6_GenomeWideSNP_6_B07_437308	SNU-398	HCT-116	0.946158	FALSE
QUAFF_p_NCLE_DNAAffy12_GenomeWideSNP_6_E11_592654	SNU-61	SNU-61	0.993948	TRUE
QUAFF_p_NCLE_DNAAffy12_GenomeWideSNP_6_D07_592662	SNU-C5	NCI-H2347	1	FALSE
AWASH_p_NCLE_DNAAffy10_GenomeWideSNP_6_D01_542858	SU-DHL-4	SNU-C5	0.998503	FALSE
CHARY_p_NCLE_DNAAffy9_GenomeWideSNP_6_C01_490348	SU-DHL-6	GA-10	0.999304	FALSE
AWASH_p_NCLE_DNAAffy10_GenomeWideSNP_6_D08_542852	SU-DHL-8	SU-DHL-8	0.99756	TRUE
AWASH_p_NCLE_DNAAffy10_GenomeWideSNP_6_B04_542818	SUP-HD1	NCI-H1436	0.997302	FALSE
HONEY_p_NCLE_DNAAffy3_S_GenomeWideSNP_6_E06_293386	SUP-M2	RT-112	1	FALSE
SKATS_p_NCLE_DNAAffy13_GenomeWideSNP_6_C04_593000	TE-4	TE-4	0.987721	TRUE
ARLES_p_NCLE_DNAAffy2_S_GenomeWideSNP_6_B11_256046	TOV-112D	22RV1	1	FALSE
CHARY_p_NCLE_DNAAffy9_GenomeWideSNP_6_F06_490482	WSU-DLCL2	WSU-DLCL2	0.996237	TRUE

## Sheet: arm_level
Supplementary Table 2.2. Comparison between cell line culture pairs based on chromosome arm copy number data.
CCLE Cell Line ID	GDSC Cell Line ID	Top Hit	Pearson's r	Coincidence
LIMPS_p_NCLE_DNA2N_GenomeWideSNP_6_C09_246674	22RV1	22RV1	0.899902	TRUE		Number of cell lines compared			304
CHARY_p_NCLE_DNAAffy9_GenomeWideSNP_6_D06_490336	23132-87	23132-87	0.948123	TRUE		% Matching using Pearson's r			91
AWASH_p_NCLE_DNAAffy10_GenomeWideSNP_6_F05_542896	647-V	647-V	0.928678	TRUE
VAULT_p_NCLE_DNAAffy14_GenomeWideSNP_6_B05_698562	8305C	8305C	0.816739	TRUE
HONEY_p_NCLE_DNAAffy3_S_GenomeWideSNP_6_E11_293396	8-MG-BA	8-MG-BA	0.971234	TRUE
LOBBY_p_NCLE_DNAAffy6_GenomeWideSNP_6_A01_437348	A172	A172	0.927383	TRUE
LIMPS_p_NCLE_DNA2N_GenomeWideSNP_6_H12_246800	A2058	TT	0.962876	FALSE
LIMPS_p_NCLE_DNA2N_GenomeWideSNP_6_G01_246754	A253	A253	0.818706	TRUE
HONEY_p_NCLE_DNAAffy3_S_GenomeWideSNP_6_G08_293438	A375	A375	0.929935	TRUE
FIEFS_p_NCLE_DNA_Affy5_GenomeWideSNP_6_G12_410936	A3-KAW	A3-KAW	0.907909	TRUE
FASTS_p_NCLE_DNAAffy4_S_GenomeWideSNP_6_E01_335284	A498	A498	0.893321	TRUE
FIEFS_p_NCLE_DNA_Affy5_GenomeWideSNP_6_H10_410926	A4-Fuk	A4-Fuk	0.966325	TRUE
ARLES_p_NCLE_DNAAffy2_S_GenomeWideSNP_6_B06_256036	A549	A549	0.975539	TRUE
SKATS_p_NCLE_DNAAffy13_GenomeWideSNP_6_A05_592962	A704	A704	0.940531	TRUE
FASTS_p_NCLE_DNAAffy4_S_GenomeWideSNP_6_B08_335226	ABC-1	ABC-1	0.925581	TRUE
HONEY_p_NCLE_DNAAffy3_S_GenomeWideSNP_6_E03_293380	AGS	AGS	0.970051	TRUE
LIMPS_p_NCLE_DNA2N_GenomeWideSNP_6_G07_246766	AsPC-1	AsPC-1	0.93805	TRUE
CHARY_p_NCLE_DNAAffy9_GenomeWideSNP_6_G05_490434	BCPAP	BCPAP	0.812543	TRUE
CHARY_p_NCLE_DNAAffy9_GenomeWideSNP_6_F03_490490	BFTC-905	BFTC-905	0.976069	TRUE
BOWER_p_NCLE_DNAAffy8_GenomeWideSNP_6_F04_464688	BL-41	BL-41	0.952351	TRUE
LIMPS_p_NCLE_DNA2N_GenomeWideSNP_6_G02_246756	BxPC-3	BxPC-3	0.959369	TRUE
ARLES_p_NCLE_DNAAffy2_S_GenomeWideSNP_6_B03_256030	C32	C32	0.910426	TRUE
FASTS_p_NCLE_DNAAffy4_S_GenomeWideSNP_6_E10_335302	C3A	C3A	0.93809	TRUE
FASTS_p_NCLE_DNAAffy4_S_GenomeWideSNP_6_A08_335202	CAL-12T	CAL-12T	0.915753	TRUE
VAULT_p_NCLE_DNAAffy14_GenomeWideSNP_6_E11_698682	CAL-148	CAL-148	0.956921	TRUE
FASTS_p_NCLE_DNAAffy4_S_GenomeWideSNP_6_F05_335316	CAL-27	CAL-27	0.976891	TRUE
AWASH_p_NCLE_DNAAffy10_GenomeWideSNP_6_A09_542966	CAL-33	CAL-33	0.962226	TRUE
MISTS_p_NCLE_DNAAffy11_GenomeWideSNP_6_F09_578406	CAL-54	CAL-54	0.899412	TRUE
ARLES_p_NCLE_DNAAffy2_S_GenomeWideSNP_6_B04_256032	CAL-85-1	CAL-85-1	0.964192	TRUE
LOBBY_p_NCLE_DNAAffy6_GenomeWideSNP_6_F12_437216	Calu-3	NCI-H2023	0.708858	FALSE
HONEY_p_NCLE_DNAAffy3_S_GenomeWideSNP_6_G10_293442	Calu-6	Calu-6	0.765034	TRUE
LOBBY_p_NCLE_DNAAffy6_GenomeWideSNP_6_B06_437306	Caov-4	Caov-4	0.880736	TRUE
FASTS_p_NCLE_DNAAffy4_S_GenomeWideSNP_6_D10_335278	CAPAN-1	CAPAN-1	0.939933	TRUE
ARLES_p_NCLE_DNAAffy2_S_GenomeWideSNP_6_C04_256056	Capan-2	Capan-2	0.934127	TRUE
LIMPS_p_NCLE_DNA2N_GenomeWideSNP_6_F11_246750	CHL-1	CHL-1	0.94875	TRUE
QUAFF_p_NCLE_DNAAffy12_GenomeWideSNP_6_G08_592650	CMK	CMK	0.956723	TRUE
LOBBY_p_NCLE_DNAAffy6_GenomeWideSNP_6_B10_437314	COLO-205	COLO-205	0.90387	TRUE
CHARY_p_NCLE_DNAAffy9_GenomeWideSNP_6_B01_490394	COLO-320-HSR	COLO-320-HSR	0.839037	TRUE
AWASH_p_NCLE_DNAAffy10_GenomeWideSNP_6_B02_542866	COLO-668	COLO-668	0.823392	TRUE
CHARY_p_NCLE_DNAAffy9_GenomeWideSNP_6_G08_490452	COLO-678	COLO-678	0.900405	TRUE
ARLES_p_NCLE_DNAAffy2_S_GenomeWideSNP_6_F06_256132	COLO-679	COLO-679	0.757002	TRUE
CHARY_p_NCLE_DNAAffy9_GenomeWideSNP_6_E05_490472	COLO-680N	COLO-680N	0.779984	TRUE
HONEY_p_NCLE_DNAAffy3_S_GenomeWideSNP_6_B03_293308	COLO-741	COLO-741	0.905377	TRUE
MISTS_p_NCLE_DNAAffy11_GenomeWideSNP_6_B12_578288	COLO-792	COLO-792	0.965859	TRUE
ARLES_p_NCLE_DNAAffy2_S_GenomeWideSNP_6_D10_256092	COLO-800	A2058	0.818623	FALSE
LIMPS_p_NCLE_DNA2N_GenomeWideSNP_6_D05_246690	COLO-829	RPMI-7951	0.795561	FALSE
VAULT_p_NCLE_DNAAffy14_GenomeWideSNP_6_C04_698598	COR-L105	COR-L105	0.915366	TRUE
AWASH_p_NCLE_DNAAffy10_GenomeWideSNP_6_E10_542926	COR-L279	COR-L279	0.939405	TRUE
MISTS_p_NCLE_DNAAffy11_GenomeWideSNP_6_E03_578338	COR-L88	COR-L88	0.889428	TRUE
LIMPS_p_NCLE_DNA2N_GenomeWideSNP_6_D01_246682	CPC-N	CPC-N	0.929791	TRUE
FASTS_p_NCLE_DNAAffy4_S_GenomeWideSNP_6_G02_335334	DB	DB	0.857265	TRUE
FASTS_p_NCLE_DNAAffy4_S_GenomeWideSNP_6_B11_335232	DK-MG	DK-MG	0.983474	TRUE
LOBBY_p_NCLE_DNAAffy6_GenomeWideSNP_6_D04_437284	DMS-114	DMS-114	0.921741	TRUE
BOWER_p_NCLE_DNAAffy8_GenomeWideSNP_6_C06_464568	DMS-53	DMS-53	0.906454	TRUE
LIMPS_p_NCLE_DNA2N_GenomeWideSNP_6_F03_246734	DU-145	DU-145	0.893258	TRUE
FIEFS_p_NCLE_DNA_Affy5_GenomeWideSNP_6_C01_411060	DU-4475	DU-4475	0.854891	TRUE
QUAFF_p_NCLE_DNAAffy12_GenomeWideSNP_6_E04_592716	ECC12	ECC12	0.798929	TRUE
LIMPS_p_NCLE_DNA2N_GenomeWideSNP_6_E11_246726	EFM-19	EFM-19	0.975025	TRUE
LIMPS_p_NCLE_DNA2N_GenomeWideSNP_6_F04_246736	EFO-21	EFO-21	0.983547	TRUE
MISTS_p_NCLE_DNAAffy11_GenomeWideSNP_6_D11_578356	EoL-1-cell	NCI-H1436	0.862711	FALSE
FASTS_p_NCLE_DNAAffy4_S_GenomeWideSNP_6_F12_335330	FADU	FADU	0.977978	TRUE
LIMPS_p_NCLE_DNA2N_GenomeWideSNP_6_C07_246670	G-361	EoL-1-cell	0.810198	FALSE
HONEY_p_NCLE_DNAAffy3_S_GenomeWideSNP_6_D02_293354	GAMG	GAMG	0.925205	TRUE
PODIA_p_NCLE_DNAAffy7_GenomeWideSNP_6_C12_437496	GB-1	GB-1	0.888347	TRUE
FIEFS_p_NCLE_DNA_Affy5_GenomeWideSNP_6_D11_411014	GCIY	GCIY	0.926909	TRUE
FIEFS_p_NCLE_DNA_Affy5_GenomeWideSNP_6_C03_411056	H4	H4	0.976837	TRUE
LOBBY_p_NCLE_DNAAffy6_GenomeWideSNP_6_B11_437316	HCC1187	HCC1187	0.960763	TRUE
FIEFS_p_NCLE_DNA_Affy5_GenomeWideSNP_6_B05_410888	HCC1806	HCC1806	0.970575	TRUE
BOWER_p_NCLE_DNAAffy8_GenomeWideSNP_6_A07_464618	HCC2157	HCC2157	0.934686	TRUE
PODIA_p_NCLE_DNAAffy7_GenomeWideSNP_6_A05_437578	HCC2218	HCC2218	0.752616	TRUE
ARLES_p_NCLE_DNAAffy2_S_GenomeWideSNP_6_A07_256014	HCT-116	HCT-116	0.832489	TRUE
CHARY_p_NCLE_DNAAffy9_GenomeWideSNP_6_F02_490448	HDLM-2	HDLM-2	0.928508	TRUE
HONEY_p_NCLE_DNAAffy3_S_GenomeWideSNP_6_E04_293382	HD-MY-Z	HD-MY-Z	0.932232	TRUE
VAULT_p_NCLE_DNAAffy14_GenomeWideSNP_6_C05_698694	HEC-1	KNS-42	0.723742	FALSE
FIEFS_p_NCLE_DNA_Affy5_GenomeWideSNP_6_C05_411052	HGC-27	HGC-27	0.89967	TRUE
FASTS_p_NCLE_DNAAffy4_S_GenomeWideSNP_6_G01_335332	HH	HH	0.793574	TRUE
LIMPS_p_NCLE_DNA2N_GenomeWideSNP_6_D12_246704	HL-60	HL-60	0.926417	TRUE
LOBBY_p_NCLE_DNAAffy6_GenomeWideSNP_6_A06_437342	HLE	HLE	0.841354	TRUE
CHARY_p_NCLE_DNAAffy9_GenomeWideSNP_6_B12_490428	HN	HN	0.952432	TRUE
BOWER_p_NCLE_DNAAffy8_GenomeWideSNP_6_H09_464634	HOS	HOS	0.971351	TRUE
FIEFS_p_NCLE_DNA_Affy5_GenomeWideSNP_6_C04_411050	HPAF-II	HPAF-II	0.975429	TRUE
FASTS_p_NCLE_DNAAffy4_S_GenomeWideSNP_6_F02_335310	Hs-578-T	Hs-578-T	0.714856	TRUE
PODIA_p_NCLE_DNAAffy7_GenomeWideSNP_6_G02_437430	HSC-3	HSC-3	0.911848	TRUE
SKATS_p_NCLE_DNAAffy13_GenomeWideSNP_6_D02_592876	HSC-4	HSC-4	0.882058	TRUE
FIEFS_p_NCLE_DNA_Affy5_GenomeWideSNP_6_G09_410942	HT	MDST8	0.924	FALSE
ARLES_p_NCLE_DNAAffy2_S_GenomeWideSNP_6_D02_256076	HT-1197	HT-1197	0.955428	TRUE
LOBBY_p_NCLE_DNAAffy6_GenomeWideSNP_6_C10_437272	HT-144	HT-144	0.911161	TRUE
ARLES_p_NCLE_DNAAffy2_S_GenomeWideSNP_6_B01_256026	HT-29	HT-29	0.824431	TRUE
HONEY_p_NCLE_DNAAffy3_S_GenomeWideSNP_6_G01_293424	HuP-T3	HuP-T3	0.826881	TRUE
FASTS_p_NCLE_DNAAffy4_S_GenomeWideSNP_6_B10_335230	HuP-T4	NOMO-1	0.8615	FALSE
PODIA_p_NCLE_DNAAffy7_GenomeWideSNP_6_A01_437562	IA-LM	IA-LM	0.91808	TRUE
LIMPS_p_NCLE_DNA2N_GenomeWideSNP_6_B06_246644	IPC-298	IPC-298	0.839654	TRUE
LIMPS_p_NCLE_DNA2N_GenomeWideSNP_6_E06_246716	KARPAS-299	KARPAS-299	0.806605	TRUE
FIEFS_p_NCLE_DNA_Affy5_GenomeWideSNP_6_G11_410946	KG-1	KG-1	0.957974	TRUE
HONEY_p_NCLE_DNAAffy3_S_GenomeWideSNP_6_A08_293294	KLE	KLE	0.912727	TRUE
ARLES_p_NCLE_DNAAffy2_S_GenomeWideSNP_6_D03_256078	KM12	AsPC-1	0.730434	FALSE
LIMPS_p_NCLE_DNA2N_GenomeWideSNP_6_C06_246668	KMS-12-BM	KMS-12-BM	0.92653	TRUE
FIEFS_p_NCLE_DNA_Affy5_GenomeWideSNP_6_E05_411002	KNS-42	G-361	0.677867	FALSE
FASTS_p_NCLE_DNAAffy4_S_GenomeWideSNP_6_A10_335206	KNS-62	KNS-62	0.972656	TRUE
PODIA_p_NCLE_DNAAffy7_GenomeWideSNP_6_C07_437506	KNS-81-FD	KNS-81-FD	0.77579	TRUE
FIEFS_p_NCLE_DNA_Affy5_GenomeWideSNP_6_C10_411038	KP-4	KP-4	0.903309	TRUE
HONEY_p_NCLE_DNAAffy3_S_GenomeWideSNP_6_E08_293390	KS-1	KS-1	0.930633	TRUE
CHARY_p_NCLE_DNAAffy9_GenomeWideSNP_6_H10_490512	KU-19-19	KU-19-19	0.971063	TRUE
BOWER_p_NCLE_DNAAffy8_GenomeWideSNP_6_F02_464684	KU812	KU812	0.970454	TRUE
LOBBY_p_NCLE_DNAAffy6_GenomeWideSNP_6_A02_437350	KURAMOCHI	KURAMOCHI	0.916062	TRUE
HONEY_p_NCLE_DNAAffy3_S_GenomeWideSNP_6_F03_293404	KYSE-180	KYSE-180	0.928627	TRUE
HONEY_p_NCLE_DNAAffy3_S_GenomeWideSNP_6_C08_293342	KYSE-450	KYSE-450	0.887748	TRUE
HONEY_p_NCLE_DNAAffy3_S_GenomeWideSNP_6_B09_293320	KYSE-510	KYSE-510	0.927344	TRUE
FIEFS_p_NCLE_DNA_Affy5_GenomeWideSNP_6_E09_410992	KYSE-520	KYSE-520	0.95515	TRUE
CHARY_p_NCLE_DNAAffy9_GenomeWideSNP_6_E10_490496	L-428	L-428	0.761334	TRUE
AWASH_p_NCLE_DNAAffy10_GenomeWideSNP_6_A08_542868	L-540	L-540	0.889035	TRUE
MISTS_p_NCLE_DNAAffy11_GenomeWideSNP_6_E11_578318	LAMA-84	LAMA-84	0.949626	TRUE
LIMPS_p_NCLE_DNA2N_GenomeWideSNP_6_C02_246660	LK-2	LK-2	0.932567	TRUE
FASTS_p_NCLE_DNAAffy4_S_GenomeWideSNP_6_D04_335266	LS-1034	LS-1034	0.937013	TRUE
BOWER_p_NCLE_DNAAffy8_GenomeWideSNP_6_E02_464726	LU-65	LU-65	0.950742	TRUE
LIMPS_p_NCLE_DNA2N_GenomeWideSNP_6_G12_246776	MDA-MB-231	MDA-MB-231	0.990556	TRUE
FASTS_p_NCLE_DNAAffy4_S_GenomeWideSNP_6_F11_335328	MDA-MB-361	CCK-81	0.84152	FALSE
FASTS_p_NCLE_DNAAffy4_S_GenomeWideSNP_6_C09_335252	MDA-MB-415	MDA-MB-415	0.777738	TRUE
ARLES_p_NCLE_DNAAffy2_S_GenomeWideSNP_6_D12_256096	MDA-MB-453	MDA-MB-453	0.922714	TRUE
LIMPS_p_NCLE_DNA2N_GenomeWideSNP_6_F07_246742	MDA-MB-468	MDA-MB-468	0.886057	TRUE
LIMPS_p_NCLE_DNA2N_GenomeWideSNP_6_H07_246790	MEL-HO	MEL-HO	0.923576	TRUE
LIMPS_p_NCLE_DNA2N_GenomeWideSNP_6_H11_246798	MEL-JUSO	MEL-JUSO	0.820925	TRUE
SKATS_p_NCLE_DNAAffy13_GenomeWideSNP_6_D01_592894	Mewo	Mewo	0.944488	TRUE
LIMPS_p_NCLE_DNA2N_GenomeWideSNP_6_G09_246770	MFE-280	MFE-280	0.920451	TRUE
LOBBY_p_NCLE_DNAAffy6_GenomeWideSNP_6_E02_437246	MG-63	MG-63	0.942652	TRUE
CHARY_p_NCLE_DNAAffy9_GenomeWideSNP_6_D09_490422	MHH-ES-1	EoL-1-cell	0.80255	FALSE
LIMPS_p_NCLE_DNA2N_GenomeWideSNP_6_B08_246648	MIA-PaCa-2	MIA-PaCa-2	0.922385	TRUE
PODIA_p_NCLE_DNAAffy7_GenomeWideSNP_6_B12_437554	MKN1	MKN1	0.965948	TRUE
BOWER_p_NCLE_DNAAffy8_GenomeWideSNP_6_D11_464720	MKN45	MKN45	0.927177	TRUE
FIEFS_p_NCLE_DNA_Affy5_GenomeWideSNP_6_F07_410980	MKN7	MKN7	0.846935	TRUE
AWASH_p_NCLE_DNAAffy10_GenomeWideSNP_6_G12_542958	NCI-H1092	NCI-H1092	0.710112	TRUE
AWASH_p_NCLE_DNAAffy10_GenomeWideSNP_6_B09_542810	NCI-H1105	NCI-H1105	0.946425	TRUE
LOBBY_p_NCLE_DNAAffy6_GenomeWideSNP_6_C04_437326	NCI-H1355	NCI-H1355	0.838969	TRUE
LOBBY_p_NCLE_DNAAffy6_GenomeWideSNP_6_A10_437334	NCI-H1395	NCI-H1395	0.841683	TRUE
VAULT_p_NCLE_DNAAffy14_GenomeWideSNP_6_E10_698730	NCI-H1436	NCI-H1436	0.94861	TRUE
FASTS_p_NCLE_DNAAffy4_S_GenomeWideSNP_6_D01_335260	NCI-H146	NCI-H146	0.950185	TRUE
FASTS_p_NCLE_DNAAffy4_S_GenomeWideSNP_6_C11_335256	NCI-H1563	NCI-H1563	0.814593	TRUE
PODIA_p_NCLE_DNAAffy7_GenomeWideSNP_6_B08_437530	NCI-H1573	NCI-H1573	0.877858	TRUE
BOWER_p_NCLE_DNAAffy8_GenomeWideSNP_6_F12_464672	NCI-H1623	NCI-H1623	0.949339	TRUE
PODIA_p_NCLE_DNAAffy7_GenomeWideSNP_6_F05_437444	NCI-H1648	NCI-H1648	0.871379	TRUE
FIEFS_p_NCLE_DNA_Affy5_GenomeWideSNP_6_B06_410890	NCI-H1650	NCI-H1650	0.919684	TRUE
LOBBY_p_NCLE_DNAAffy6_GenomeWideSNP_6_F04_437200	NCI-H1651	NCI-H1651	0.853209	TRUE
LOBBY_p_NCLE_DNAAffy6_GenomeWideSNP_6_F03_437202	NCI-H1666	NCI-H1666	0.951762	TRUE
PODIA_p_NCLE_DNAAffy7_GenomeWideSNP_6_F07_437440	NCI-H1693	NCI-H1693	0.862871	TRUE
SKATS_p_NCLE_DNAAffy13_GenomeWideSNP_6_E06_592982	NCI-H1694	NCI-H1694	0.933025	TRUE
FASTS_p_NCLE_DNAAffy4_S_GenomeWideSNP_6_F01_335308	NCI-H1792	NCI-H1792	0.910822	TRUE
ARLES_p_NCLE_DNAAffy2_S_GenomeWideSNP_6_E05_256106	NCI-H1963	NCI-H1963	0.942132	TRUE
LOBBY_p_NCLE_DNAAffy6_GenomeWideSNP_6_C03_437324	NCI-H2052	NCI-H2052	0.949116	TRUE
LOBBY_p_NCLE_DNAAffy6_GenomeWideSNP_6_D08_437292	NCI-H2087	NCI-H2087	0.804143	TRUE
ARLES_p_NCLE_DNAAffy2_S_GenomeWideSNP_6_D07_256086	NCI-H209	NCI-H209	0.956954	TRUE
LIMPS_p_NCLE_DNA2N_GenomeWideSNP_6_C03_246662	NCI-H2122	NCI-H2122	0.908649	TRUE
LIMPS_p_NCLE_DNA2N_GenomeWideSNP_6_D03_246686	NCI-H2171	NCI-H2171	0.926616	TRUE
HONEY_p_NCLE_DNAAffy3_S_GenomeWideSNP_6_F08_293414	NCI-H2196	NCI-H2196	0.98803	TRUE
PODIA_p_NCLE_DNAAffy7_GenomeWideSNP_6_A02_437560	NCI-H2227	NCI-H2227	0.83122	TRUE
PODIA_p_NCLE_DNAAffy7_GenomeWideSNP_6_F02_437454	NCI-H226	WM-115	0.870851	FALSE
LOBBY_p_NCLE_DNAAffy6_GenomeWideSNP_6_G04_437224	NCI-H2291	NCI-H2291	0.963867	TRUE
PODIA_p_NCLE_DNAAffy7_GenomeWideSNP_6_E03_437410	NCI-H23	COLO-679	0.699231	FALSE
LOBBY_p_NCLE_DNAAffy6_GenomeWideSNP_6_F01_437206	NCI-H2347	NCI-H2347	0.953613	TRUE
MISTS_p_NCLE_DNAAffy11_GenomeWideSNP_6_B11_578340	NCI-H2405	NCI-H2405	0.900194	TRUE
PODIA_p_NCLE_DNAAffy7_GenomeWideSNP_6_B02_437542	NCI-H2452	WM-115	0.798719	FALSE
SKATS_p_NCLE_DNAAffy13_GenomeWideSNP_6_C07_592884	NCI-H28	NCI-H28	0.79991	TRUE
HONEY_p_NCLE_DNAAffy3_S_GenomeWideSNP_6_B07_293316	NCI-H441	NCI-H441	0.951566	TRUE
FASTS_p_NCLE_DNAAffy4_S_GenomeWideSNP_6_B01_335212	NCI-H460	NCI-H460	0.910285	TRUE
FIEFS_p_NCLE_DNA_Affy5_GenomeWideSNP_6_G08_410944	NCI-H508	NCI-H508	0.920858	TRUE
LOBBY_p_NCLE_DNAAffy6_GenomeWideSNP_6_F05_437214	NCI-H510A	NCI-H510A	0.919344	TRUE
LIMPS_p_NCLE_DNA2N_GenomeWideSNP_6_H02_246780	NCI-H520	NCI-H520	0.864646	TRUE
FASTS_p_NCLE_DNAAffy4_S_GenomeWideSNP_6_B02_335214	NCI-H522	NCI-H522	0.734437	TRUE
LIMPS_p_NCLE_DNA2N_GenomeWideSNP_6_E08_246720	NCI-H524	NCI-H524	0.878354	TRUE
HONEY_p_NCLE_DNAAffy3_S_GenomeWideSNP_6_G09_293440	NCI-H526	NCI-H526	0.923692	TRUE
PODIA_p_NCLE_DNAAffy7_GenomeWideSNP_6_D04_437520	NCI-H69	NCI-H69	0.969785	TRUE
BOWER_p_NCLE_DNAAffy8_GenomeWideSNP_6_F08_464696	NCI-H716	NCI-H716	0.974511	TRUE
BOWER_p_NCLE_DNAAffy8_GenomeWideSNP_6_H12_464628	NCI-H727	NCI-H727	0.968963	TRUE
FASTS_p_NCLE_DNAAffy4_S_GenomeWideSNP_6_E03_335288	NCI-H747	NCI-H747	0.942682	TRUE
FASTS_p_NCLE_DNAAffy4_S_GenomeWideSNP_6_A07_335200	NCI-H810	NCI-H810	0.88616	TRUE
FASTS_p_NCLE_DNAAffy4_S_GenomeWideSNP_6_A05_335196	NCI-H838	NCI-H838	0.957427	TRUE
FASTS_p_NCLE_DNAAffy4_S_GenomeWideSNP_6_H11_335376	NCI-N87	NCI-N87	0.979854	TRUE
PODIA_p_NCLE_DNAAffy7_GenomeWideSNP_6_B05_437532	NCI-SNU-1	NCI-SNU-1	0.973979	TRUE
PODIA_p_NCLE_DNAAffy7_GenomeWideSNP_6_C06_437508	NCI-SNU-5	NCI-SNU-5	0.953895	TRUE
FIEFS_p_NCLE_DNA_Affy5_GenomeWideSNP_6_E01_411010	NMC-G1	NMC-G1	0.982118	TRUE
CHARY_p_NCLE_DNAAffy9_GenomeWideSNP_6_D03_490508	NOMO-1	NOMO-1	0.920066	TRUE
LIMPS_p_NCLE_DNA2N_GenomeWideSNP_6_H04_246784	NUGC-3	NUGC-3	0.968669	TRUE
MISTS_p_NCLE_DNAAffy11_GenomeWideSNP_6_C11_578348	OAW-42	OAW-42	0.942745	TRUE
PODIA_p_NCLE_DNAAffy7_GenomeWideSNP_6_G06_437480	OC-314	OC-314	0.955619	TRUE
ARLES_p_NCLE_DNAAffy2_S_GenomeWideSNP_6_D09_256090	OE19	OE19	0.965845	TRUE
CHARY_p_NCLE_DNAAffy9_GenomeWideSNP_6_F09_490366	OPM-2	OPM-2	0.85475	TRUE
EPHOR_p_NCLE_Achilles_DNAAffy15_GenomeWideSNP_6_C10_780376	OS-RC-2	OS-RC-2	0.964462	TRUE
FIEFS_p_NCLE_DNA_Affy5_GenomeWideSNP_6_B08_410894	OVCAR-3	OVCAR-3	0.75711	TRUE
ARLES_p_NCLE_DNAAffy2_S_GenomeWideSNP_6_A02_256004	OVCAR-4	OVCAR-4	0.869464	TRUE
ARLES_p_NCLE_DNAAffy2_S_GenomeWideSNP_6_C07_256062	OVCAR-8	OVCAR-8	0.938683	TRUE
PODIA_p_NCLE_DNAAffy7_GenomeWideSNP_6_F01_437452	P31-FUJ	P31-FUJ	0.987464	TRUE
HONEY_p_NCLE_DNAAffy3_S_GenomeWideSNP_6_B02_293306	PSN1	PSN1	0.908245	TRUE
AWASH_p_NCLE_DNAAffy10_GenomeWideSNP_6_D11_542974	RD	RD	0.954219	TRUE
LOBBY_p_NCLE_DNAAffy6_GenomeWideSNP_6_F06_437212	RKO	RKO	0.89564	TRUE
LIMPS_p_NCLE_DNA2N_GenomeWideSNP_6_F10_246748	RMG-I	RMG-I	0.92293	TRUE
HONEY_p_NCLE_DNAAffy3_S_GenomeWideSNP_6_H05_293456	RPMI-7951	RPMI-7951	0.947679	TRUE
LIMPS_p_NCLE_DNA2N_GenomeWideSNP_6_H06_246788	RT-112	RT-112	0.923841	TRUE
FASTS_p_NCLE_DNAAffy4_S_GenomeWideSNP_6_D09_335276	RT4	RT4	0.941376	TRUE
CHARY_p_NCLE_DNAAffy9_GenomeWideSNP_6_H02_490418	RVH-421	RVH-421	0.93786	TRUE
LIMPS_p_NCLE_DNA2N_GenomeWideSNP_6_F09_246746	SBC-5	SBC-5	0.980568	TRUE
FIEFS_p_NCLE_DNA_Affy5_GenomeWideSNP_6_D12_411012	SCC-15	SCC-15	0.950149	TRUE
FIEFS_p_NCLE_DNA_Affy5_GenomeWideSNP_6_E11_410996	SCC-4	SCC-4	0.953649	TRUE
ARLES_p_NCLE_DNAAffy2_S_GenomeWideSNP_6_D04_256080	SF295	SF295	0.845408	TRUE
MISTS_p_NCLE_DNAAffy11_GenomeWideSNP_6_C06_578404	SH-4	SH-4	0.864319	TRUE
BOWER_p_NCLE_DNAAffy8_GenomeWideSNP_6_H03_464636	SHP-77	SHP-77	0.980254	TRUE
CHARY_p_NCLE_DNAAffy9_GenomeWideSNP_6_A12_490504	SIMA	SIMA	0.912706	TRUE
ARLES_p_NCLE_DNAAffy2_S_GenomeWideSNP_6_F02_256124	SJSA-1	SJSA-1	0.951472	TRUE
FASTS_p_NCLE_DNAAffy4_S_GenomeWideSNP_6_E06_335294	SK-CO-1	SK-CO-1	0.964013	TRUE
BOWER_p_NCLE_DNAAffy8_GenomeWideSNP_6_H04_464638	SKM-1	SKM-1	0.977222	TRUE
LOBBY_p_NCLE_DNAAffy6_GenomeWideSNP_6_C11_437278	SK-MEL-1	SK-MEL-1	0.939107	TRUE
LIMPS_p_NCLE_DNA2N_GenomeWideSNP_6_F01_246730	SK-MEL-2	SK-MEL-2	0.864415	TRUE
CHARY_p_NCLE_DNAAffy9_GenomeWideSNP_6_F04_490502	SK-MM-2	SK-MM-2	0.974422	TRUE
FIEFS_p_NCLE_DNA_Affy5_GenomeWideSNP_6_C08_411042	SK-N-AS	SK-N-AS	0.941843	TRUE
LOBBY_p_NCLE_DNAAffy6_GenomeWideSNP_6_B09_437312	SNU-449	SNU-449	0.872611	TRUE
CHARY_p_NCLE_DNAAffy9_GenomeWideSNP_6_H09_490462	SW1116	SW1116	0.920348	TRUE
FASTS_p_NCLE_DNAAffy4_S_GenomeWideSNP_6_B04_335218	SW1573	SW1573	0.967072	TRUE
LOBBY_p_NCLE_DNAAffy6_GenomeWideSNP_6_E03_437240	SW1990	SW1990	0.782297	TRUE
LIMPS_p_NCLE_DNA2N_GenomeWideSNP_6_C04_246664	SW620	SW620	0.882437	TRUE
AWASH_p_NCLE_DNAAffy10_GenomeWideSNP_6_H09_542854	SW837	SW837	0.91156	TRUE
LIMPS_p_NCLE_DNA2N_GenomeWideSNP_6_H10_246796	SW900	SW900	0.929029	TRUE
PODIA_p_NCLE_DNAAffy7_GenomeWideSNP_6_D03_437522	T47D	T47D	0.972433	TRUE
LIMPS_p_NCLE_DNA2N_GenomeWideSNP_6_E12_246728	T84	T84	0.930825	TRUE
LIMPS_p_NCLE_DNA2N_GenomeWideSNP_6_E03_246710	TCCSUP	TCCSUP	0.981019	TRUE
QUAFF_p_NCLE_DNAAffy12_GenomeWideSNP_6_E03_592738	TE-10	TE-10	0.789918	TRUE
HONEY_p_NCLE_DNAAffy3_S_GenomeWideSNP_6_F07_293412	TE-11	TE-11	0.848318	TRUE
HONEY_p_NCLE_DNAAffy3_S_GenomeWideSNP_6_G05_293432	TE-5	TE-5	0.926588	TRUE
FIEFS_p_NCLE_DNA_Affy5_GenomeWideSNP_6_D06_411024	TE-9	TE-9	0.968482	TRUE
FIEFS_p_NCLE_DNA_Affy5_GenomeWideSNP_6_H03_410938	THP-1	THP-1	0.957765	TRUE
AWASH_p_NCLE_DNAAffy10_GenomeWideSNP_6_D09_542814	TT	TT	0.910544	TRUE
FIEFS_p_NCLE_DNA_Affy5_GenomeWideSNP_6_E10_410994	U-266	U-266	0.873064	TRUE
LIMPS_p_NCLE_DNA2N_GenomeWideSNP_6_G11_246774	U-87-MG	JURL-MK1	0.72317	FALSE
ARLES_p_NCLE_DNAAffy2_S_GenomeWideSNP_6_G07_256158	UACC-62	UACC-62	0.95997	TRUE
BOWER_p_NCLE_DNAAffy8_GenomeWideSNP_6_F03_464690	UACC-812	UACC-812	0.779494	TRUE
ARLES_p_NCLE_DNAAffy2_S_GenomeWideSNP_6_D05_256082	WM-115	WM-115	0.98614	TRUE
HONEY_p_NCLE_DNAAffy3_S_GenomeWideSNP_6_A07_293292	YAPC	YAPC	0.919269	TRUE
BOWER_p_NCLE_DNAAffy8_GenomeWideSNP_6_E10_464710	ZR-75-30	ZR-75-30	0.967438	TRUE
BOWER_p_NCLE_DNAAffy8_GenomeWideSNP_6_B06_464594	BT-483	BT-483	0.967735	TRUE
CHARY_p_NCLE_DNAAffy9_GenomeWideSNP_6_E11_490468	CAL-29	KM12	0.703205	FALSE
ARLES_p_NCLE_DNAAffy2_S_GenomeWideSNP_6_D11_256094	CCK-81	CCK-81	0.919763	TRUE
CHARY_p_NCLE_DNAAffy9_GenomeWideSNP_6_D07_490364	CL-11	KM12	0.867847	FALSE
CHARY_p_NCLE_DNAAffy9_GenomeWideSNP_6_H03_490396	CL-34	CL-34	0.939611	TRUE
MISTS_p_NCLE_DNAAffy11_GenomeWideSNP_6_D09_578416	COR-L95	COR-L95	0.922413	TRUE
FASTS_p_NCLE_DNAAffy4_S_GenomeWideSNP_6_A04_335194	DAN-G	DAN-G	0.932284	TRUE
CHARY_p_NCLE_DNAAffy9_GenomeWideSNP_6_B02_490372	EJM	EJM	0.890479	TRUE
LIMPS_p_NCLE_DNA2N_GenomeWideSNP_6_C10_246676	FU-OV-1	FU-OV-1	0.937072	TRUE
FIEFS_p_NCLE_DNA_Affy5_GenomeWideSNP_6_F09_410968	GA-10	SKM-1	0.904077	FALSE
AWASH_p_NCLE_DNAAffy10_GenomeWideSNP_6_G07_542862	GRANTA-519	GRANTA-519	0.946696	TRUE
FASTS_p_NCLE_DNAAffy4_S_GenomeWideSNP_6_B06_335222	HARA	HARA	0.917979	TRUE
VAULT_p_NCLE_DNAAffy14_GenomeWideSNP_6_F08_698666	HCC1428	HCC1428	0.962535	TRUE
HONEY_p_NCLE_DNAAffy3_S_GenomeWideSNP_6_H01_293448	HCC-15	HCC-15	0.884205	TRUE
BOWER_p_NCLE_DNAAffy8_GenomeWideSNP_6_A04_464624	HCC1500	HCC1500	0.965148	TRUE
LOBBY_p_NCLE_DNAAffy6_GenomeWideSNP_6_B12_437318	HCC202	HCC202	0.933882	TRUE
ARLES_p_NCLE_DNAAffy2_S_GenomeWideSNP_6_G01_256146	HCC-366	HCC-366	0.89631	TRUE
BOWER_p_NCLE_DNAAffy8_GenomeWideSNP_6_E01_464724	HCC-56	HCC-56	0.924012	TRUE
HONEY_p_NCLE_DNAAffy3_S_GenomeWideSNP_6_C10_293346	HCC-78	EoL-1-cell	0.818748	FALSE
FASTS_p_NCLE_DNAAffy4_S_GenomeWideSNP_6_D07_335272	HPAC	HPAC	0.948025	TRUE
VAULT_p_NCLE_DNAAffy14_GenomeWideSNP_6_G08_698736	HT-115	HT-115	0.976418	TRUE
LOBBY_p_NCLE_DNAAffy6_GenomeWideSNP_6_G09_437360	huH-1	huH-1	0.891442	TRUE
PODIA_p_NCLE_DNAAffy7_GenomeWideSNP_6_A12_437572	JHH-7	JHH-7	0.932631	TRUE
CHARY_p_NCLE_DNAAffy9_GenomeWideSNP_6_B07_490458	JIMT-1	JIMT-1	0.946038	TRUE
AWASH_p_NCLE_DNAAffy10_GenomeWideSNP_6_H10_542870	JURL-MK1	JURL-MK1	0.909335	TRUE
HONEY_p_NCLE_DNAAffy3_S_GenomeWideSNP_6_C01_293328	KELLY	KELLY	0.93021	TRUE
PODIA_p_NCLE_DNAAffy7_GenomeWideSNP_6_E01_437414	KMRC-20	KMRC-20	0.751403	TRUE
FIEFS_p_NCLE_DNA_Affy5_GenomeWideSNP_6_F12_410960	KP-3	KP-3	0.874551	TRUE
SKATS_p_NCLE_DNAAffy13_GenomeWideSNP_6_C06_592854	KYM-1	KYM-1	0.826382	TRUE
HONEY_p_NCLE_DNAAffy3_S_GenomeWideSNP_6_H12_293470	L-1236	L-1236	0.950322	TRUE
LIMPS_p_NCLE_DNA2N_GenomeWideSNP_6_F06_246740	LN-18	GB-1	0.873351	FALSE
VAULT_p_NCLE_DNAAffy14_GenomeWideSNP_6_G03_698662	MDST8	MDST8	0.969042	TRUE
AWASH_p_NCLE_DNAAffy10_GenomeWideSNP_6_A07_542942	ME-1	ME-1	0.925812	TRUE
CHARY_p_NCLE_DNAAffy9_GenomeWideSNP_6_A06_490518	ML-1	ML-1	0.887186	TRUE
CHARY_p_NCLE_DNAAffy9_GenomeWideSNP_6_F10_490358	MOLP-8	MOLP-8	0.729822	TRUE
LOBBY_p_NCLE_DNAAffy6_GenomeWideSNP_6_G08_437374	NCI-H1341	NCI-H1341	0.960684	TRUE
BOWER_p_NCLE_DNAAffy8_GenomeWideSNP_6_D03_464550	NCI-H1435	NCI-H1435	0.937617	TRUE
FASTS_p_NCLE_DNAAffy4_S_GenomeWideSNP_6_C08_335250	NCI-H1568	NCI-H1568	0.815374	TRUE
FASTS_p_NCLE_DNAAffy4_S_GenomeWideSNP_6_C03_335240	NCI-H1781	NCI-H1781	0.880217	TRUE
AWASH_p_NCLE_DNAAffy10_GenomeWideSNP_6_C10_542954	NCI-H1876	NCI-H1876	0.83187	TRUE
SKATS_p_NCLE_DNAAffy13_GenomeWideSNP_6_B02_592946	NCI-H1915	NCI-H1915	0.947909	TRUE
ARLES_p_NCLE_DNAAffy2_S_GenomeWideSNP_6_C01_256050	NCI-H196	NCI-H196	0.876035	TRUE
BOWER_p_NCLE_DNAAffy8_GenomeWideSNP_6_F09_464670	NCI-H2023	NCI-H2023	0.955784	TRUE
LOBBY_p_NCLE_DNAAffy6_GenomeWideSNP_6_F07_437210	NCI-H2066	COLO-680N	0.740703	FALSE
HONEY_p_NCLE_DNAAffy3_S_GenomeWideSNP_6_A11_293300	NCI-H211	NCI-H211	0.884912	TRUE
MISTS_p_NCLE_DNAAffy11_GenomeWideSNP_6_B05_578308	NCI-H2110	NCI-H2110	0.90231	TRUE
AWASH_p_NCLE_DNAAffy10_GenomeWideSNP_6_D04_542788	NCI-H841	NCI-H841	0.776748	TRUE
PODIA_p_NCLE_DNAAffy7_GenomeWideSNP_6_E10_437396	NCI-H929	NCI-H929	0.918923	TRUE
FIEFS_p_NCLE_DNA_Affy5_GenomeWideSNP_6_E04_411004	NUGC-4	NUGC-4	0.953834	TRUE
LOBBY_p_NCLE_DNAAffy6_GenomeWideSNP_6_B03_437300	OCUM-1	OCUM-1	0.948526	TRUE
ARLES_p_NCLE_DNAAffy2_S_GenomeWideSNP_6_E09_256114	OE21	OE21	0.865665	TRUE
LIMPS_p_NCLE_DNA2N_GenomeWideSNP_6_D02_246684	OV-90	OV-90	0.914094	TRUE
FASTS_p_NCLE_DNAAffy4_S_GenomeWideSNP_6_G05_335340	OVISE	OVISE	0.91936	TRUE
FASTS_p_NCLE_DNAAffy4_S_GenomeWideSNP_6_G04_335338	OVKATE	OVKATE	0.92263	TRUE
HONEY_p_NCLE_DNAAffy3_S_GenomeWideSNP_6_C07_293340	PA-TU-8988T	PA-TU-8988T	0.890706	TRUE
BOWER_p_NCLE_DNAAffy8_GenomeWideSNP_6_G02_464676	RERF-GC-1B	RERF-GC-1B	0.973355	TRUE
BOWER_p_NCLE_DNAAffy8_GenomeWideSNP_6_C08_464564	RERF-LC-KJ	RERF-LC-KJ	0.903385	TRUE
FIEFS_p_NCLE_DNA_Affy5_GenomeWideSNP_6_G04_410952	SK-ES-1	SK-ES-1	0.962108	TRUE
LOBBY_p_NCLE_DNAAffy6_GenomeWideSNP_6_B07_437308	SNU-398	MDST8	0.697417	FALSE
QUAFF_p_NCLE_DNAAffy12_GenomeWideSNP_6_E11_592654	SNU-61	SNU-61	0.966387	TRUE
QUAFF_p_NCLE_DNAAffy12_GenomeWideSNP_6_D07_592662	SNU-C5	SNU-C5	0.958415	TRUE
AWASH_p_NCLE_DNAAffy10_GenomeWideSNP_6_D01_542858	SU-DHL-4	SU-DHL-4	0.914362	TRUE
CHARY_p_NCLE_DNAAffy9_GenomeWideSNP_6_C01_490348	SU-DHL-6	SU-DHL-6	0.914891	TRUE
AWASH_p_NCLE_DNAAffy10_GenomeWideSNP_6_D08_542852	SU-DHL-8	WSU-DLCL2	0.867164	FALSE
AWASH_p_NCLE_DNAAffy10_GenomeWideSNP_6_B04_542818	SUP-HD1	SUP-HD1	0.821442	TRUE
HONEY_p_NCLE_DNAAffy3_S_GenomeWideSNP_6_E06_293386	SUP-M2	SUP-M2	0.948728	TRUE
SKATS_p_NCLE_DNAAffy13_GenomeWideSNP_6_C04_593000	TE-4	TE-4	0.966764	TRUE
ARLES_p_NCLE_DNAAffy2_S_GenomeWideSNP_6_B11_256046	TOV-112D	TOV-112D	0.87648	TRUE
CHARY_p_NCLE_DNAAffy9_GenomeWideSNP_6_F06_490482	WSU-DLCL2	NCI-SNU-5	0.918717	FALSE

## Sheet: Ploidy
Supplementary Table 2.3. Comparison between cell line culture pairs based on ploidy status.
CCLE Cell Line ID	CCLE Cell Line Ploidy Status	GDSC Cell Line ID	GDSC Cell Line Ploidy Status	Coincidence
LIMPS_p_NCLE_DNA2N_GenomeWideSNP_6_C09_246674	2	22RV1	4.2	FALSE		Number of cell lines compared			304
CHARY_p_NCLE_DNAAffy9_GenomeWideSNP_6_D06_490336	2	23132-87	4	FALSE		% Matching using Pearson's r			43
AWASH_p_NCLE_DNAAffy10_GenomeWideSNP_6_F05_542896	2.5	647-V	5.1	FALSE
VAULT_p_NCLE_DNAAffy14_GenomeWideSNP_6_B05_698562	3.1	8305C	3.1	TRUE
HONEY_p_NCLE_DNAAffy3_S_GenomeWideSNP_6_E11_293396	2.2	8-MG-BA	2.2	TRUE
LOBBY_p_NCLE_DNAAffy6_GenomeWideSNP_6_A01_437348	3.4	A172	3.4	TRUE
LIMPS_p_NCLE_DNA2N_GenomeWideSNP_6_H12_246800	2.1	A2058	2.1	TRUE
LIMPS_p_NCLE_DNA2N_GenomeWideSNP_6_G01_246754	2.9	A253	3.1	FALSE
HONEY_p_NCLE_DNAAffy3_S_GenomeWideSNP_6_G08_293438	2.7	A375	2.8	FALSE
FIEFS_p_NCLE_DNA_Affy5_GenomeWideSNP_6_G12_410936	2	A3-KAW	2	TRUE
FASTS_p_NCLE_DNAAffy4_S_GenomeWideSNP_6_E01_335284	3.3	A498	3.3	TRUE
FIEFS_p_NCLE_DNA_Affy5_GenomeWideSNP_6_H10_410926	2.1	A4-Fuk	4.2	FALSE
ARLES_p_NCLE_DNAAffy2_S_GenomeWideSNP_6_B06_256036	2.8	A549	2.7	FALSE
SKATS_p_NCLE_DNAAffy13_GenomeWideSNP_6_A05_592962	2	A704	3.9	FALSE
FASTS_p_NCLE_DNAAffy4_S_GenomeWideSNP_6_B08_335226	2.4	ABC-1	2.4	TRUE
HONEY_p_NCLE_DNAAffy3_S_GenomeWideSNP_6_E03_293380	2.1	AGS	2.1	TRUE
LIMPS_p_NCLE_DNA2N_GenomeWideSNP_6_G07_246766	2.4	AsPC-1	2.4	TRUE
CHARY_p_NCLE_DNAAffy9_GenomeWideSNP_6_G05_490434	3.2	BCPAP	3	FALSE
CHARY_p_NCLE_DNAAffy9_GenomeWideSNP_6_F03_490490	2.7	BFTC-905	2.7	TRUE
BOWER_p_NCLE_DNAAffy8_GenomeWideSNP_6_F04_464688	2.1	BL-41	2.1	TRUE
LIMPS_p_NCLE_DNA2N_GenomeWideSNP_6_G02_246756	2.5	BxPC-3	2.5	TRUE
ARLES_p_NCLE_DNAAffy2_S_GenomeWideSNP_6_B03_256030	2.1	C32	2	FALSE
FASTS_p_NCLE_DNAAffy4_S_GenomeWideSNP_6_E10_335302	2.3	C3A	2.2	FALSE
FASTS_p_NCLE_DNAAffy4_S_GenomeWideSNP_6_A08_335202	2.5	CAL-12T	2.5	TRUE
VAULT_p_NCLE_DNAAffy14_GenomeWideSNP_6_E11_698682	2.1	CAL-148	2.1	TRUE
FASTS_p_NCLE_DNAAffy4_S_GenomeWideSNP_6_F05_335316	1.9	CAL-27	2	FALSE
AWASH_p_NCLE_DNAAffy10_GenomeWideSNP_6_A09_542966	2	CAL-33	2.1	FALSE
MISTS_p_NCLE_DNAAffy11_GenomeWideSNP_6_F09_578406	2.3	CAL-54	2.4	FALSE
ARLES_p_NCLE_DNAAffy2_S_GenomeWideSNP_6_B04_256032	2.7	CAL-85-1	2.7	TRUE
LOBBY_p_NCLE_DNAAffy6_GenomeWideSNP_6_F12_437216	2.9	Calu-3	2.9	TRUE
HONEY_p_NCLE_DNAAffy3_S_GenomeWideSNP_6_G10_293442	2.6	Calu-6	2.7	FALSE
LOBBY_p_NCLE_DNAAffy6_GenomeWideSNP_6_B06_437306	2.5	Caov-4	4.8	FALSE
FASTS_p_NCLE_DNAAffy4_S_GenomeWideSNP_6_D10_335278	2.8	CAPAN-1	2.7	FALSE
ARLES_p_NCLE_DNAAffy2_S_GenomeWideSNP_6_C04_256056	3.3	Capan-2	3.2	FALSE
LIMPS_p_NCLE_DNA2N_GenomeWideSNP_6_F11_246750	3.4	CHL-1	3.3	FALSE
QUAFF_p_NCLE_DNAAffy12_GenomeWideSNP_6_G08_592650	3.7	CMK	3.7	TRUE
LOBBY_p_NCLE_DNAAffy6_GenomeWideSNP_6_B10_437314	3.3	COLO-205	3.3	TRUE
CHARY_p_NCLE_DNAAffy9_GenomeWideSNP_6_B01_490394	2.5	COLO-320-HSR	2.3	FALSE
AWASH_p_NCLE_DNAAffy10_GenomeWideSNP_6_B02_542866	3	COLO-668	3.1	FALSE
CHARY_p_NCLE_DNAAffy9_GenomeWideSNP_6_G08_490452	2.4	COLO-678	2.4	TRUE
ARLES_p_NCLE_DNAAffy2_S_GenomeWideSNP_6_F06_256132	4.2	COLO-679	4.2	TRUE
CHARY_p_NCLE_DNAAffy9_GenomeWideSNP_6_E05_490472	2.8	COLO-680N	3	FALSE
HONEY_p_NCLE_DNAAffy3_S_GenomeWideSNP_6_B03_293308	5.1	COLO-741	4.9	FALSE
MISTS_p_NCLE_DNAAffy11_GenomeWideSNP_6_B12_578288	3.5	COLO-792	3.5	TRUE
ARLES_p_NCLE_DNAAffy2_S_GenomeWideSNP_6_D10_256092	2.7	COLO-800	2.7	TRUE
LIMPS_p_NCLE_DNA2N_GenomeWideSNP_6_D05_246690	3.1	COLO-829	2.9	FALSE
VAULT_p_NCLE_DNAAffy14_GenomeWideSNP_6_C04_698598	3.4	COR-L105	1.7	FALSE
AWASH_p_NCLE_DNAAffy10_GenomeWideSNP_6_E10_542926	3.3	COR-L279	3.3	TRUE
MISTS_p_NCLE_DNAAffy11_GenomeWideSNP_6_E03_578338	3.3	COR-L88	3.6	FALSE
LIMPS_p_NCLE_DNA2N_GenomeWideSNP_6_D01_246682	2.1	CPC-N	2.1	TRUE
FASTS_p_NCLE_DNAAffy4_S_GenomeWideSNP_6_G02_335334	3.1	DB	3.3	FALSE
FASTS_p_NCLE_DNAAffy4_S_GenomeWideSNP_6_B11_335232	1.9	DK-MG	1.9	TRUE
LOBBY_p_NCLE_DNAAffy6_GenomeWideSNP_6_D04_437284	2.9	DMS-114	2.9	TRUE
BOWER_p_NCLE_DNAAffy8_GenomeWideSNP_6_C06_464568	2.9	DMS-53	2.7	FALSE
LIMPS_p_NCLE_DNA2N_GenomeWideSNP_6_F03_246734	2.6	DU-145	2.6	TRUE
FIEFS_p_NCLE_DNA_Affy5_GenomeWideSNP_6_C01_411060	4	DU-4475	4	TRUE
QUAFF_p_NCLE_DNAAffy12_GenomeWideSNP_6_E04_592716	2.1	ECC12	2.1	TRUE
LIMPS_p_NCLE_DNA2N_GenomeWideSNP_6_E11_246726	2.9	EFM-19	2.9	TRUE
LIMPS_p_NCLE_DNA2N_GenomeWideSNP_6_F04_246736	2.9	EFO-21	2.9	TRUE
MISTS_p_NCLE_DNAAffy11_GenomeWideSNP_6_D11_578356	2.1	EoL-1-cell	2.2	FALSE
FASTS_p_NCLE_DNAAffy4_S_GenomeWideSNP_6_F12_335330	3	FADU	3	TRUE
LIMPS_p_NCLE_DNA2N_GenomeWideSNP_6_C07_246670	3.1	G-361	3.2	FALSE
HONEY_p_NCLE_DNAAffy3_S_GenomeWideSNP_6_D02_293354	2.9	GAMG	3	FALSE
PODIA_p_NCLE_DNAAffy7_GenomeWideSNP_6_C12_437496	3	GB-1	2.9	FALSE
FIEFS_p_NCLE_DNA_Affy5_GenomeWideSNP_6_D11_411014	2.7	GCIY	2.6	FALSE
FIEFS_p_NCLE_DNA_Affy5_GenomeWideSNP_6_C03_411056	3.1	H4	3	FALSE
LOBBY_p_NCLE_DNAAffy6_GenomeWideSNP_6_B11_437316	2.6	HCC1187	2.6	TRUE
FIEFS_p_NCLE_DNA_Affy5_GenomeWideSNP_6_B05_410888	2.3	HCC1806	2.4	FALSE
BOWER_p_NCLE_DNAAffy8_GenomeWideSNP_6_A07_464618	2.8	HCC2157	2.7	FALSE
PODIA_p_NCLE_DNAAffy7_GenomeWideSNP_6_A05_437578	4.3	HCC2218	4.9	FALSE
ARLES_p_NCLE_DNAAffy2_S_GenomeWideSNP_6_A07_256014	2	HCT-116	1.9	FALSE
CHARY_p_NCLE_DNAAffy9_GenomeWideSNP_6_F02_490448	1.9	HDLM-2	1.9	TRUE
HONEY_p_NCLE_DNAAffy3_S_GenomeWideSNP_6_E04_293382	2.4	HD-MY-Z	2.4	TRUE
VAULT_p_NCLE_DNAAffy14_GenomeWideSNP_6_C05_698694	3.5	HEC-1	3.4	FALSE
FIEFS_p_NCLE_DNA_Affy5_GenomeWideSNP_6_C05_411052	3	HGC-27	3	TRUE
FASTS_p_NCLE_DNAAffy4_S_GenomeWideSNP_6_G01_335332	2	HH	2	TRUE
LIMPS_p_NCLE_DNA2N_GenomeWideSNP_6_D12_246704	1.9	HL-60	1.9	TRUE
LOBBY_p_NCLE_DNAAffy6_GenomeWideSNP_6_A06_437342	2.9	HLE	3.9	FALSE
CHARY_p_NCLE_DNAAffy9_GenomeWideSNP_6_B12_490428	3.1	HN	3.1	TRUE
BOWER_p_NCLE_DNAAffy8_GenomeWideSNP_6_H09_464634	2.2	HOS	4.3	FALSE
FIEFS_p_NCLE_DNA_Affy5_GenomeWideSNP_6_C04_411050	2.5	HPAF-II	2.5	TRUE
FASTS_p_NCLE_DNAAffy4_S_GenomeWideSNP_6_F02_335310	2.7	Hs-578-T	2.6	FALSE
PODIA_p_NCLE_DNAAffy7_GenomeWideSNP_6_G02_437430	2.7	HSC-3	2.9	FALSE
SKATS_p_NCLE_DNAAffy13_GenomeWideSNP_6_D02_592876	3.6	HSC-4	4.7	FALSE
FIEFS_p_NCLE_DNA_Affy5_GenomeWideSNP_6_G09_410942	1.9	HT	1.9	TRUE
ARLES_p_NCLE_DNAAffy2_S_GenomeWideSNP_6_D02_256076	3.3	HT-1197	3.2	FALSE
LOBBY_p_NCLE_DNAAffy6_GenomeWideSNP_6_C10_437272	2.7	HT-144	2.6	FALSE
ARLES_p_NCLE_DNAAffy2_S_GenomeWideSNP_6_B01_256026	3.1	HT-29	3.1	TRUE
HONEY_p_NCLE_DNAAffy3_S_GenomeWideSNP_6_G01_293424	1.8	HuP-T3	3.5	FALSE
FASTS_p_NCLE_DNAAffy4_S_GenomeWideSNP_6_B10_335230	3.1	HuP-T4	3.3	FALSE
PODIA_p_NCLE_DNAAffy7_GenomeWideSNP_6_A01_437562	2.4	IA-LM	2.4	TRUE
LIMPS_p_NCLE_DNA2N_GenomeWideSNP_6_B06_246644	3.4	IPC-298	3.4	TRUE
LIMPS_p_NCLE_DNA2N_GenomeWideSNP_6_E06_246716	1.9	KARPAS-299	1.9	TRUE
FIEFS_p_NCLE_DNA_Affy5_GenomeWideSNP_6_G11_410946	2	KG-1	2	TRUE
HONEY_p_NCLE_DNAAffy3_S_GenomeWideSNP_6_A08_293294	2.7	KLE	2.8	FALSE
ARLES_p_NCLE_DNAAffy2_S_GenomeWideSNP_6_D03_256078	1.9	KM12	1.9	TRUE
LIMPS_p_NCLE_DNA2N_GenomeWideSNP_6_C06_246668	3.4	KMS-12-BM	3.5	FALSE
FIEFS_p_NCLE_DNA_Affy5_GenomeWideSNP_6_E05_411002	3.1	KNS-42	3	FALSE
FASTS_p_NCLE_DNAAffy4_S_GenomeWideSNP_6_A10_335206	2.5	KNS-62	2.6	FALSE
PODIA_p_NCLE_DNAAffy7_GenomeWideSNP_6_C07_437506	1.9	KNS-81-FD	3.5	FALSE
FIEFS_p_NCLE_DNA_Affy5_GenomeWideSNP_6_C10_411038	3.1	KP-4	4.2	FALSE
HONEY_p_NCLE_DNAAffy3_S_GenomeWideSNP_6_E08_293390	3.5	KS-1	3.4	FALSE
CHARY_p_NCLE_DNAAffy9_GenomeWideSNP_6_H10_490512	3.2	KU-19-19	3.4	FALSE
BOWER_p_NCLE_DNAAffy8_GenomeWideSNP_6_F02_464684	2.5	KU812	2.5	TRUE
LOBBY_p_NCLE_DNAAffy6_GenomeWideSNP_6_A02_437350	5.4	KURAMOCHI	2.7	FALSE
HONEY_p_NCLE_DNAAffy3_S_GenomeWideSNP_6_F03_293404	2.6	KYSE-180	2.7	FALSE
HONEY_p_NCLE_DNAAffy3_S_GenomeWideSNP_6_C08_293342	4.6	KYSE-450	4.7	FALSE
HONEY_p_NCLE_DNAAffy3_S_GenomeWideSNP_6_B09_293320	3.7	KYSE-510	4.8	FALSE
FIEFS_p_NCLE_DNA_Affy5_GenomeWideSNP_6_E09_410992	2.7	KYSE-520	2.8	FALSE
CHARY_p_NCLE_DNAAffy9_GenomeWideSNP_6_E10_490496	2.2	L-428	4.5	FALSE
AWASH_p_NCLE_DNAAffy10_GenomeWideSNP_6_A08_542868	2.9	L-540	2.9	TRUE
MISTS_p_NCLE_DNAAffy11_GenomeWideSNP_6_E11_578318	3	LAMA-84	3.1	FALSE
LIMPS_p_NCLE_DNA2N_GenomeWideSNP_6_C02_246660	2.5	LK-2	2.7	FALSE
FASTS_p_NCLE_DNAAffy4_S_GenomeWideSNP_6_D04_335266	3.1	LS-1034	2.9	FALSE
BOWER_p_NCLE_DNAAffy8_GenomeWideSNP_6_E02_464726	2.3	LU-65	2.2	FALSE
LIMPS_p_NCLE_DNA2N_GenomeWideSNP_6_G12_246776	2.8	MDA-MB-231	2.8	TRUE
FASTS_p_NCLE_DNAAffy4_S_GenomeWideSNP_6_F11_335328	2.7	MDA-MB-361	2.7	TRUE
FASTS_p_NCLE_DNAAffy4_S_GenomeWideSNP_6_C09_335252	3.3	MDA-MB-415	2.9	FALSE
ARLES_p_NCLE_DNAAffy2_S_GenomeWideSNP_6_D12_256096	4.3	MDA-MB-453	2.2	FALSE
LIMPS_p_NCLE_DNA2N_GenomeWideSNP_6_F07_246742	2.8	MDA-MB-468	3.9	FALSE
LIMPS_p_NCLE_DNA2N_GenomeWideSNP_6_H07_246790	3.2	MEL-HO	3.3	FALSE
LIMPS_p_NCLE_DNA2N_GenomeWideSNP_6_H11_246798	4.4	MEL-JUSO	2.2	FALSE
SKATS_p_NCLE_DNAAffy13_GenomeWideSNP_6_D01_592894	1.9	Mewo	1.9	TRUE
LIMPS_p_NCLE_DNA2N_GenomeWideSNP_6_G09_246770	2.5	MFE-280	2.4	FALSE
LOBBY_p_NCLE_DNAAffy6_GenomeWideSNP_6_E02_437246	3.2	MG-63	3	FALSE
CHARY_p_NCLE_DNAAffy9_GenomeWideSNP_6_D09_490422	2.2	MHH-ES-1	2.1	FALSE
LIMPS_p_NCLE_DNA2N_GenomeWideSNP_6_B08_246648	2.8	MIA-PaCa-2	2.7	FALSE
PODIA_p_NCLE_DNAAffy7_GenomeWideSNP_6_B12_437554	3.1	MKN1	3	FALSE
BOWER_p_NCLE_DNAAffy8_GenomeWideSNP_6_D11_464720	1.9	MKN45	1.9	TRUE
FIEFS_p_NCLE_DNA_Affy5_GenomeWideSNP_6_F07_410980	3.1	MKN7	3.1	TRUE
AWASH_p_NCLE_DNAAffy10_GenomeWideSNP_6_G12_542958	2.8	NCI-H1092	2.9	FALSE
AWASH_p_NCLE_DNAAffy10_GenomeWideSNP_6_B09_542810	3.2	NCI-H1105	3.3	FALSE
LOBBY_p_NCLE_DNAAffy6_GenomeWideSNP_6_C04_437326	2.3	NCI-H1355	4.6	FALSE
LOBBY_p_NCLE_DNAAffy6_GenomeWideSNP_6_A10_437334	2.8	NCI-H1395	2.6	FALSE
VAULT_p_NCLE_DNAAffy14_GenomeWideSNP_6_E10_698730	2	NCI-H1436	4	FALSE
FASTS_p_NCLE_DNAAffy4_S_GenomeWideSNP_6_D01_335260	3	NCI-H146	3.1	FALSE
FASTS_p_NCLE_DNAAffy4_S_GenomeWideSNP_6_C11_335256	3.8	NCI-H1563	3.7	FALSE
PODIA_p_NCLE_DNAAffy7_GenomeWideSNP_6_B08_437530	3.2	NCI-H1573	3.4	FALSE
BOWER_p_NCLE_DNAAffy8_GenomeWideSNP_6_F12_464672	2.8	NCI-H1623	2.8	TRUE
PODIA_p_NCLE_DNAAffy7_GenomeWideSNP_6_F05_437444	2.4	NCI-H1648	2.4	TRUE
FIEFS_p_NCLE_DNA_Affy5_GenomeWideSNP_6_B06_410890	2.1	NCI-H1650	2	FALSE
LOBBY_p_NCLE_DNAAffy6_GenomeWideSNP_6_F04_437200	2.9	NCI-H1651	2.9	TRUE
LOBBY_p_NCLE_DNAAffy6_GenomeWideSNP_6_F03_437202	2.9	NCI-H1666	3	FALSE
PODIA_p_NCLE_DNAAffy7_GenomeWideSNP_6_F07_437440	2.8	NCI-H1693	2.8	TRUE
SKATS_p_NCLE_DNAAffy13_GenomeWideSNP_6_E06_592982	2.6	NCI-H1694	2.5	FALSE
FASTS_p_NCLE_DNAAffy4_S_GenomeWideSNP_6_F01_335308	2.3	NCI-H1792	2.2	FALSE
ARLES_p_NCLE_DNAAffy2_S_GenomeWideSNP_6_E05_256106	2	NCI-H1963	2	TRUE
LOBBY_p_NCLE_DNAAffy6_GenomeWideSNP_6_C03_437324	4.6	NCI-H2052	4.4	FALSE
LOBBY_p_NCLE_DNAAffy6_GenomeWideSNP_6_D08_437292	2.9	NCI-H2087	2.5	FALSE
ARLES_p_NCLE_DNAAffy2_S_GenomeWideSNP_6_D07_256086	2	NCI-H209	1.9	FALSE
LIMPS_p_NCLE_DNA2N_GenomeWideSNP_6_C03_246662	2.4	NCI-H2122	2.4	TRUE
LIMPS_p_NCLE_DNA2N_GenomeWideSNP_6_D03_246686	1.8	NCI-H2171	1.8	TRUE
HONEY_p_NCLE_DNAAffy3_S_GenomeWideSNP_6_F08_293414	1.7	NCI-H2196	1.7	TRUE
PODIA_p_NCLE_DNAAffy7_GenomeWideSNP_6_A02_437560	2.5	NCI-H2227	2.5	TRUE
PODIA_p_NCLE_DNAAffy7_GenomeWideSNP_6_F02_437454	1.9	NCI-H226	3.6	FALSE
LOBBY_p_NCLE_DNAAffy6_GenomeWideSNP_6_G04_437224	2.9	NCI-H2291	2.8	FALSE
PODIA_p_NCLE_DNAAffy7_GenomeWideSNP_6_E03_437410	2.5	NCI-H23	2.9	FALSE
LOBBY_p_NCLE_DNAAffy6_GenomeWideSNP_6_F01_437206	3.7	NCI-H2347	3.8	FALSE
MISTS_p_NCLE_DNAAffy11_GenomeWideSNP_6_B11_578340	1.8	NCI-H2405	3.7	FALSE
PODIA_p_NCLE_DNAAffy7_GenomeWideSNP_6_B02_437542	3.3	NCI-H2452	3.3	TRUE
SKATS_p_NCLE_DNAAffy13_GenomeWideSNP_6_C07_592884	4	NCI-H28	3.8	FALSE
HONEY_p_NCLE_DNAAffy3_S_GenomeWideSNP_6_B07_293316	2.7	NCI-H441	2.7	TRUE
FASTS_p_NCLE_DNAAffy4_S_GenomeWideSNP_6_B01_335212	2.5	NCI-H460	2.5	TRUE
FIEFS_p_NCLE_DNA_Affy5_GenomeWideSNP_6_G08_410944	4.5	NCI-H508	4.2	FALSE
LOBBY_p_NCLE_DNAAffy6_GenomeWideSNP_6_F05_437214	2.7	NCI-H510A	2.8	FALSE
LIMPS_p_NCLE_DNA2N_GenomeWideSNP_6_H02_246780	5.1	NCI-H520	2.6	FALSE
FASTS_p_NCLE_DNAAffy4_S_GenomeWideSNP_6_B02_335214	2.4	NCI-H522	2.5	FALSE
LIMPS_p_NCLE_DNA2N_GenomeWideSNP_6_E08_246720	2.2	NCI-H524	2.2	TRUE
HONEY_p_NCLE_DNAAffy3_S_GenomeWideSNP_6_G09_293440	3	NCI-H526	3	TRUE
PODIA_p_NCLE_DNAAffy7_GenomeWideSNP_6_D04_437520	1.6	NCI-H69	1.6	TRUE
BOWER_p_NCLE_DNAAffy8_GenomeWideSNP_6_F08_464696	2.8	NCI-H716	2.8	TRUE
BOWER_p_NCLE_DNAAffy8_GenomeWideSNP_6_H12_464628	2.7	NCI-H727	2.7	TRUE
FASTS_p_NCLE_DNAAffy4_S_GenomeWideSNP_6_E03_335288	3.1	NCI-H747	3	FALSE
FASTS_p_NCLE_DNAAffy4_S_GenomeWideSNP_6_A07_335200	2.5	NCI-H810	2.6	FALSE
FASTS_p_NCLE_DNAAffy4_S_GenomeWideSNP_6_A05_335196	2.3	NCI-H838	2.3	TRUE
FASTS_p_NCLE_DNAAffy4_S_GenomeWideSNP_6_H11_335376	1.8	NCI-N87	1.8	TRUE
PODIA_p_NCLE_DNAAffy7_GenomeWideSNP_6_B05_437532	1.9	NCI-SNU-1	2	FALSE
PODIA_p_NCLE_DNAAffy7_GenomeWideSNP_6_C06_437508	4.3	NCI-SNU-5	4	FALSE
FIEFS_p_NCLE_DNA_Affy5_GenomeWideSNP_6_E01_411010	2.3	NMC-G1	2.2	FALSE
CHARY_p_NCLE_DNAAffy9_GenomeWideSNP_6_D03_490508	2.1	NOMO-1	2.1	TRUE
LIMPS_p_NCLE_DNA2N_GenomeWideSNP_6_H04_246784	2.4	NUGC-3	2.4	TRUE
MISTS_p_NCLE_DNAAffy11_GenomeWideSNP_6_C11_578348	3.7	OAW-42	3.7	TRUE
PODIA_p_NCLE_DNAAffy7_GenomeWideSNP_6_G06_437480	3	OC-314	3	TRUE
ARLES_p_NCLE_DNAAffy2_S_GenomeWideSNP_6_D09_256090	2.7	OE19	2.7	TRUE
CHARY_p_NCLE_DNAAffy9_GenomeWideSNP_6_F09_490366	3.5	OPM-2	3.3	FALSE
EPHOR_p_NCLE_Achilles_DNAAffy15_GenomeWideSNP_6_C10_780376	2.9	OS-RC-2	3	FALSE
FIEFS_p_NCLE_DNA_Affy5_GenomeWideSNP_6_B08_410894	3.5	OVCAR-3	3.1	FALSE
ARLES_p_NCLE_DNAAffy2_S_GenomeWideSNP_6_A02_256004	3	OVCAR-4	2.9	FALSE
ARLES_p_NCLE_DNAAffy2_S_GenomeWideSNP_6_C07_256062	2.5	OVCAR-8	2.4	FALSE
PODIA_p_NCLE_DNAAffy7_GenomeWideSNP_6_F01_437452	2	P31-FUJ	2	TRUE
HONEY_p_NCLE_DNAAffy3_S_GenomeWideSNP_6_B02_293306	2.8	PSN1	3.9	FALSE
AWASH_p_NCLE_DNAAffy10_GenomeWideSNP_6_D11_542974	2.3	RD	2.2	FALSE
LOBBY_p_NCLE_DNAAffy6_GenomeWideSNP_6_F06_437212	2.2	RKO	2.2	TRUE
LIMPS_p_NCLE_DNA2N_GenomeWideSNP_6_F10_246748	2.1	RMG-I	2.2	FALSE
HONEY_p_NCLE_DNAAffy3_S_GenomeWideSNP_6_H05_293456	2.4	RPMI-7951	2.5	FALSE
LIMPS_p_NCLE_DNA2N_GenomeWideSNP_6_H06_246788	2.1	RT-112	2.1	TRUE
FASTS_p_NCLE_DNAAffy4_S_GenomeWideSNP_6_D09_335276	3.7	RT4	3.6	FALSE
CHARY_p_NCLE_DNAAffy9_GenomeWideSNP_6_H02_490418	4.1	RVH-421	3	FALSE
LIMPS_p_NCLE_DNA2N_GenomeWideSNP_6_F09_246746	2.9	SBC-5	3	FALSE
FIEFS_p_NCLE_DNA_Affy5_GenomeWideSNP_6_D12_411012	3.1	SCC-15	4.7	FALSE
FIEFS_p_NCLE_DNA_Affy5_GenomeWideSNP_6_E11_410996	3	SCC-4	2.9	FALSE
ARLES_p_NCLE_DNAAffy2_S_GenomeWideSNP_6_D04_256080	3.2	SF295	3.1	FALSE
MISTS_p_NCLE_DNAAffy11_GenomeWideSNP_6_C06_578404	2.3	SH-4	2.3	TRUE
BOWER_p_NCLE_DNAAffy8_GenomeWideSNP_6_H03_464636	2	SHP-77	2.1	FALSE
CHARY_p_NCLE_DNAAffy9_GenomeWideSNP_6_A12_490504	3.9	SIMA	3.9	TRUE
ARLES_p_NCLE_DNAAffy2_S_GenomeWideSNP_6_F02_256124	3.9	SJSA-1	3.8	FALSE
FASTS_p_NCLE_DNAAffy4_S_GenomeWideSNP_6_E06_335294	3.6	SK-CO-1	3.6	TRUE
BOWER_p_NCLE_DNAAffy8_GenomeWideSNP_6_H04_464638	2.2	SKM-1	2	FALSE
LOBBY_p_NCLE_DNAAffy6_GenomeWideSNP_6_C11_437278	3.6	SK-MEL-1	3.4	FALSE
LIMPS_p_NCLE_DNA2N_GenomeWideSNP_6_F01_246730	2.1	SK-MEL-2	2.1	TRUE
CHARY_p_NCLE_DNAAffy9_GenomeWideSNP_6_F04_490502	1.9	SK-MM-2	2	FALSE
FIEFS_p_NCLE_DNA_Affy5_GenomeWideSNP_6_C08_411042	2	SK-N-AS	1.9	FALSE
LOBBY_p_NCLE_DNAAffy6_GenomeWideSNP_6_B09_437312	2.4	SNU-449	2.4	TRUE
CHARY_p_NCLE_DNAAffy9_GenomeWideSNP_6_H09_490462	2.7	SW1116	2.8	FALSE
FASTS_p_NCLE_DNAAffy4_S_GenomeWideSNP_6_B04_335218	3.4	SW1573	3.4	TRUE
LOBBY_p_NCLE_DNAAffy6_GenomeWideSNP_6_E03_437240	2.6	SW1990	2.5	FALSE
LIMPS_p_NCLE_DNA2N_GenomeWideSNP_6_C04_246664	2.1	SW620	2.2	FALSE
AWASH_p_NCLE_DNAAffy10_GenomeWideSNP_6_H09_542854	1.8	SW837	1.8	TRUE
LIMPS_p_NCLE_DNA2N_GenomeWideSNP_6_H10_246796	5.2	SW900	2.6	FALSE
PODIA_p_NCLE_DNAAffy7_GenomeWideSNP_6_D03_437522	2.8	T47D	2.8	TRUE
LIMPS_p_NCLE_DNA2N_GenomeWideSNP_6_E12_246728	2.8	T84	2.8	TRUE
LIMPS_p_NCLE_DNA2N_GenomeWideSNP_6_E03_246710	3.1	TCCSUP	3.1	TRUE
QUAFF_p_NCLE_DNAAffy12_GenomeWideSNP_6_E03_592738	2.7	TE-10	2.7	TRUE
HONEY_p_NCLE_DNAAffy3_S_GenomeWideSNP_6_F07_293412	2.6	TE-11	2.8	FALSE
HONEY_p_NCLE_DNAAffy3_S_GenomeWideSNP_6_G05_293432	3	TE-5	3.1	FALSE
FIEFS_p_NCLE_DNA_Affy5_GenomeWideSNP_6_D06_411024	3	TE-9	3	TRUE
FIEFS_p_NCLE_DNA_Affy5_GenomeWideSNP_6_H03_410938	2	THP-1	2.1	FALSE
AWASH_p_NCLE_DNAAffy10_GenomeWideSNP_6_D09_542814	1.9	TT	1.9	TRUE
FIEFS_p_NCLE_DNA_Affy5_GenomeWideSNP_6_E10_410994	1.9	U-266	2	FALSE
LIMPS_p_NCLE_DNA2N_GenomeWideSNP_6_G11_246774	1.9	U-87-MG	1.9	TRUE
ARLES_p_NCLE_DNAAffy2_S_GenomeWideSNP_6_G07_256158	3.5	UACC-62	3.5	TRUE
BOWER_p_NCLE_DNAAffy8_GenomeWideSNP_6_F03_464690	2.9	UACC-812	3	FALSE
ARLES_p_NCLE_DNAAffy2_S_GenomeWideSNP_6_D05_256082	2	WM-115	2	TRUE
HONEY_p_NCLE_DNAAffy3_S_GenomeWideSNP_6_A07_293292	3.1	YAPC	3.2	FALSE
BOWER_p_NCLE_DNAAffy8_GenomeWideSNP_6_E10_464710	3.9	ZR-75-30	3.9	TRUE
BOWER_p_NCLE_DNAAffy8_GenomeWideSNP_6_B06_464594	1.7	BT-483	3.9	FALSE
CHARY_p_NCLE_DNAAffy9_GenomeWideSNP_6_E11_490468	3.1	CAL-29	3	FALSE
ARLES_p_NCLE_DNAAffy2_S_GenomeWideSNP_6_D11_256094	3.7	CCK-81	3.7	TRUE
CHARY_p_NCLE_DNAAffy9_GenomeWideSNP_6_D07_490364	2	CL-11	2	TRUE
CHARY_p_NCLE_DNAAffy9_GenomeWideSNP_6_H03_490396	2	CL-34	2	TRUE
MISTS_p_NCLE_DNAAffy11_GenomeWideSNP_6_D09_578416	2.8	COR-L95	2.8	TRUE
FASTS_p_NCLE_DNAAffy4_S_GenomeWideSNP_6_A04_335194	3	DAN-G	3	TRUE
CHARY_p_NCLE_DNAAffy9_GenomeWideSNP_6_B02_490372	3	EJM	3	TRUE
LIMPS_p_NCLE_DNA2N_GenomeWideSNP_6_C10_246676	3	FU-OV-1	2.9	FALSE
FIEFS_p_NCLE_DNA_Affy5_GenomeWideSNP_6_F09_410968	2	GA-10	2	TRUE
AWASH_p_NCLE_DNAAffy10_GenomeWideSNP_6_G07_542862	1.9	GRANTA-519	1.9	TRUE
FASTS_p_NCLE_DNAAffy4_S_GenomeWideSNP_6_B06_335222	2.9	HARA	2.7	FALSE
VAULT_p_NCLE_DNAAffy14_GenomeWideSNP_6_F08_698666	3.6	HCC1428	3.6	TRUE
HONEY_p_NCLE_DNAAffy3_S_GenomeWideSNP_6_H01_293448	1.7	HCC-15	1.7	TRUE
BOWER_p_NCLE_DNAAffy8_GenomeWideSNP_6_A04_464624	1.7	HCC1500	3.4	FALSE
LOBBY_p_NCLE_DNAAffy6_GenomeWideSNP_6_B12_437318	3	HCC202	3	TRUE
ARLES_p_NCLE_DNAAffy2_S_GenomeWideSNP_6_G01_256146	2.5	HCC-366	2.5	TRUE
BOWER_p_NCLE_DNAAffy8_GenomeWideSNP_6_E01_464724	3.1	HCC-56	2.8	FALSE
HONEY_p_NCLE_DNAAffy3_S_GenomeWideSNP_6_C10_293346	4	HCC-78	4.1	FALSE
FASTS_p_NCLE_DNAAffy4_S_GenomeWideSNP_6_D07_335272	2.9	HPAC	2.8	FALSE
VAULT_p_NCLE_DNAAffy14_GenomeWideSNP_6_G08_698736	2	HT-115	2.1	FALSE
LOBBY_p_NCLE_DNAAffy6_GenomeWideSNP_6_G09_437360	2.9	huH-1	2.9	TRUE
PODIA_p_NCLE_DNAAffy7_GenomeWideSNP_6_A12_437572	3.1	JHH-7	3.2	FALSE
CHARY_p_NCLE_DNAAffy9_GenomeWideSNP_6_B07_490458	2.7	JIMT-1	2.6	FALSE
AWASH_p_NCLE_DNAAffy10_GenomeWideSNP_6_H10_542870	1.9	JURL-MK1	1.9	TRUE
HONEY_p_NCLE_DNAAffy3_S_GenomeWideSNP_6_C01_293328	2	KELLY	2.1	FALSE
PODIA_p_NCLE_DNAAffy7_GenomeWideSNP_6_E01_437414	1.9	KMRC-20	3.1	FALSE
FIEFS_p_NCLE_DNA_Affy5_GenomeWideSNP_6_F12_410960	2.7	KP-3	2.7	TRUE
SKATS_p_NCLE_DNAAffy13_GenomeWideSNP_6_C06_592854	2	KYM-1	2	TRUE
HONEY_p_NCLE_DNAAffy3_S_GenomeWideSNP_6_H12_293470	2.7	L-1236	3	FALSE
LIMPS_p_NCLE_DNA2N_GenomeWideSNP_6_F06_246740	2.6	LN-18	2.6	TRUE
VAULT_p_NCLE_DNAAffy14_GenomeWideSNP_6_G03_698662	3.9	MDST8	3.9	TRUE
AWASH_p_NCLE_DNAAffy10_GenomeWideSNP_6_A07_542942	2	ME-1	2	TRUE
CHARY_p_NCLE_DNAAffy9_GenomeWideSNP_6_A06_490518	1.7	ML-1	4.9	FALSE
CHARY_p_NCLE_DNAAffy9_GenomeWideSNP_6_F10_490358	2	MOLP-8	2	TRUE
LOBBY_p_NCLE_DNAAffy6_GenomeWideSNP_6_G08_437374	3.7	NCI-H1341	3.7	TRUE
BOWER_p_NCLE_DNAAffy8_GenomeWideSNP_6_D03_464550	1.9	NCI-H1435	1.9	TRUE
FASTS_p_NCLE_DNAAffy4_S_GenomeWideSNP_6_C08_335250	2.6	NCI-H1568	2.5	FALSE
FASTS_p_NCLE_DNAAffy4_S_GenomeWideSNP_6_C03_335240	2.5	NCI-H1781	2.4	FALSE
AWASH_p_NCLE_DNAAffy10_GenomeWideSNP_6_C10_542954	2.5	NCI-H1876	2.5	TRUE
SKATS_p_NCLE_DNAAffy13_GenomeWideSNP_6_B02_592946	2	NCI-H1915	2	TRUE
ARLES_p_NCLE_DNAAffy2_S_GenomeWideSNP_6_C01_256050	4.8	NCI-H196	2.3	FALSE
BOWER_p_NCLE_DNAAffy8_GenomeWideSNP_6_F09_464670	5.2	NCI-H2023	2.5	FALSE
LOBBY_p_NCLE_DNAAffy6_GenomeWideSNP_6_F07_437210	2.3	NCI-H2066	2.5	FALSE
HONEY_p_NCLE_DNAAffy3_S_GenomeWideSNP_6_A11_293300	1.9	NCI-H211	1.9	TRUE
MISTS_p_NCLE_DNAAffy11_GenomeWideSNP_6_B05_578308	2.6	NCI-H2110	2.7	FALSE
AWASH_p_NCLE_DNAAffy10_GenomeWideSNP_6_D04_542788	2.5	NCI-H841	2.6	FALSE
PODIA_p_NCLE_DNAAffy7_GenomeWideSNP_6_E10_437396	2	NCI-H929	1.9	FALSE
FIEFS_p_NCLE_DNA_Affy5_GenomeWideSNP_6_E04_411004	2.4	NUGC-4	2.5	FALSE
LOBBY_p_NCLE_DNAAffy6_GenomeWideSNP_6_B03_437300	2.4	OCUM-1	2.3	FALSE
ARLES_p_NCLE_DNAAffy2_S_GenomeWideSNP_6_E09_256114	3.2	OE21	3.1	FALSE
LIMPS_p_NCLE_DNA2N_GenomeWideSNP_6_D02_246684	5.3	OV-90	2	FALSE
FASTS_p_NCLE_DNAAffy4_S_GenomeWideSNP_6_G05_335340	2.8	OVISE	2.9	FALSE
FASTS_p_NCLE_DNAAffy4_S_GenomeWideSNP_6_G04_335338	3.9	OVKATE	2	FALSE
HONEY_p_NCLE_DNAAffy3_S_GenomeWideSNP_6_C07_293340	3	PA-TU-8988T	2.9	FALSE
BOWER_p_NCLE_DNAAffy8_GenomeWideSNP_6_G02_464676	2.7	RERF-GC-1B	2.6	FALSE
BOWER_p_NCLE_DNAAffy8_GenomeWideSNP_6_C08_464564	3	RERF-LC-KJ	2.9	FALSE
FIEFS_p_NCLE_DNA_Affy5_GenomeWideSNP_6_G04_410952	2.2	SK-ES-1	2.2	TRUE
LOBBY_p_NCLE_DNAAffy6_GenomeWideSNP_6_B07_437308	2.6	SNU-398	2.7	FALSE
QUAFF_p_NCLE_DNAAffy12_GenomeWideSNP_6_E11_592654	2.7	SNU-61	2.7	TRUE
QUAFF_p_NCLE_DNAAffy12_GenomeWideSNP_6_D07_592662	2	SNU-C5	2	TRUE
AWASH_p_NCLE_DNAAffy10_GenomeWideSNP_6_D01_542858	2.1	SU-DHL-4	2.2	FALSE
CHARY_p_NCLE_DNAAffy9_GenomeWideSNP_6_C01_490348	2	SU-DHL-6	3.9	FALSE
AWASH_p_NCLE_DNAAffy10_GenomeWideSNP_6_D08_542852	2.2	SU-DHL-8	2.2	TRUE
AWASH_p_NCLE_DNAAffy10_GenomeWideSNP_6_B04_542818	2	SUP-HD1	2	TRUE
HONEY_p_NCLE_DNAAffy3_S_GenomeWideSNP_6_E06_293386	2.2	SUP-M2	2.2	TRUE
SKATS_p_NCLE_DNAAffy13_GenomeWideSNP_6_C04_593000	2.6	TE-4	2.6	TRUE
ARLES_p_NCLE_DNAAffy2_S_GenomeWideSNP_6_B11_256046	2.3	TOV-112D	2.4	FALSE
CHARY_p_NCLE_DNAAffy9_GenomeWideSNP_6_F06_490482	2	WSU-DLCL2	2	TRUE

## Sheet: Gene_expression
Supplementary Table 2.4. Comparison between cell line culture pairs using gene expression data.
CCLE Cell Line ID	GDSC Cell Line ID	Top Hit	Pearson's r	Coincidence
BV173_HAEMATOPOIETIC_AND_LYMPHOID_TISSUE	BV-173	BV-173	0.646374	TRUE		Number of cell lines compared			73
C2BBE1_LARGE_INTESTINE	C2BBe1	C2BBe1	0.976963	TRUE		% Matching using Pearson's r			38
CAL78_BONE	CAL-78	CAL-78	0.939024	TRUE
MDAMB361_BREAST	CCK-81	MDA-MB-361	0.949739	FALSE
SNUC5_LARGE_INTESTINE	CL-40	SNU-C5	0.963904	FALSE
CMLT1_HAEMATOPOIETIC_AND_LYMPHOID_TISSUE	CML-T1	CML-T1	0.960615	TRUE
CL40_LARGE_INTESTINE	COLO-741	CL-40	0.943633	FALSE
DND41_HAEMATOPOIETIC_AND_LYMPHOID_TISSUE	DND-41	DND-41	0.913477	TRUE
VMCUB1_URINARY_TRACT	DU-145	VM-CUB-1	0.967217	FALSE
EM2_HAEMATOPOIETIC_AND_LYMPHOID_TISSUE	EM-2	EM-2	0.917828	TRUE
EM2_HAEMATOPOIETIC_AND_LYMPHOID_TISSUE	EoL-1-cell	EM-2	0.930856	FALSE
NCIH510_LUNG	GCIY	NCI-H510A	0.844287	FALSE
HCC1187_BREAST	HCC1187	HCC1187	0.904337	TRUE
GCIY_STOMACH	HCC1806	GCIY	0.943341	FALSE
SUDHL10_HAEMATOPOIETIC_AND_LYMPHOID_TISSUE	HCT-116	SU-DHL-10	0.931789	FALSE
HCT15_LARGE_INTESTINE	HCT-15	HCT-15	0.952056	TRUE
HT115_LARGE_INTESTINE	HT-115	HT-115	0.954535	TRUE
SNUC5_LARGE_INTESTINE	HT-29	SNU-C5	0.939944	FALSE
HT55_LARGE_INTESTINE	HT55	HT55	0.957813	TRUE
CAL78_BONE	IST-MES1	CAL-78	0.859217	FALSE
KARPAS620_HAEMATOPOIETIC_AND_LYMPHOID_TISSUE	KARPAS-620	KARPAS-620	0.823963	TRUE
KNS62_LUNG	KNS-62	KNS-62	0.985126	TRUE
LAMA84_HAEMATOPOIETIC_AND_LYMPHOID_TISSUE	KU812	LAMA-84	0.945237	FALSE
EM2_HAEMATOPOIETIC_AND_LYMPHOID_TISSUE	LAMA-84	EM-2	0.940802	FALSE
SNUC5_LARGE_INTESTINE	LS-180	SNU-C5	0.927525	FALSE
LS513_LARGE_INTESTINE	LS-513	LS-513	0.949064	TRUE
MDAMB361_BREAST	MDA-MB-361	MDA-MB-361	0.962961	TRUE
YH13_CENTRAL_NERVOUS_SYSTEM	MDST8	YH-13	0.949991	FALSE
C2BBE1_LARGE_INTESTINE	NCI-H510A	C2BBe1	0.955113	FALSE
CL40_LARGE_INTESTINE	NCI-H661	CL-40	0.948339	FALSE
DND41_HAEMATOPOIETIC_AND_LYMPHOID_TISSUE	SNU-1	DND-41	0.901689	FALSE
HCT116_LARGE_INTESTINE	SNU-16	HCT-116	0.97006	FALSE
BV173_HAEMATOPOIETIC_AND_LYMPHOID_TISSUE	RKO	BV-173	0.864713	FALSE
SNU175_LARGE_INTESTINE	SNU-175	SNU-175	0.962313	TRUE
SNU407_LARGE_INTESTINE	SNU-407	SNU-407	0.980424	TRUE
ISTMES1_PLEURA	SNU-81	IST-MES1	0.950402	FALSE
HT115_LARGE_INTESTINE	SNU-C1	HT-115	0.960184	FALSE
SNUC5_LARGE_INTESTINE	SNU-C5	SNU-C5	0.955341	TRUE
GCIY_STOMACH	SR	GCIY	0.935802	FALSE
BV173_HAEMATOPOIETIC_AND_LYMPHOID_TISSUE	ST486	BV-173	0.928817	FALSE
SW620_LARGE_INTESTINE	SU-DHL-10	SW620	0.910598	FALSE
SUDHL5_HAEMATOPOIETIC_AND_LYMPHOID_TISSUE	SU-DHL-5	SU-DHL-5	0.946048	TRUE
BV173_HAEMATOPOIETIC_AND_LYMPHOID_TISSUE	SU-DHL-6	BV-173	0.938946	FALSE
ISTMES1_PLEURA	SUIT-2	IST-MES1	0.946762	FALSE
SW1088_CENTRAL_NERVOUS_SYSTEM	SW1088	SW1088	0.949044	TRUE
KNS62_LUNG	SW1116	KNS-62	0.963917	FALSE
LS513_LARGE_INTESTINE	SW1463	LS-513	0.957052	FALSE
VMCUB1_URINARY_TRACT	SW1573	VM-CUB-1	0.953277	FALSE
SW1710_URINARY_TRACT	SW1710	SW1710	0.954864	TRUE
HCT116_LARGE_INTESTINE	SW403	HCT-116	0.969805	FALSE
SNU407_LARGE_INTESTINE	SW48	SNU-407	0.93809	FALSE
CMLT1_HAEMATOPOIETIC_AND_LYMPHOID_TISSUE	SW620	CML-T1	0.94301	FALSE
KNS62_LUNG	SW780	KNS-62	0.958945	FALSE
SNUC5_LARGE_INTESTINE	SW837	SNU-C5	0.944325	FALSE
SW948_LARGE_INTESTINE	SW948	SW948	0.969683	TRUE
HCT116_LARGE_INTESTINE	Set2	HCT-116	0.964787	FALSE
KNS62_LUNG	TE-10	KNS-62	0.952434	FALSE
TE441T_SOFT_TISSUE	TE-441-T	TE-441-T	0.955198	TRUE
HCT116_LARGE_INTESTINE	TE-6	HCT-116	0.95109	FALSE
TE8_OESOPHAGUS	TE-8	TE-8	0.961484	TRUE
TGBC11TKB_STOMACH	TGBC11TKB	TGBC11TKB	0.933986	TRUE
VMCUB1_URINARY_TRACT	TT2609-C02	VM-CUB-1	0.943851	FALSE
U266B1_HAEMATOPOIETIC_AND_LYMPHOID_TISSUE	U-266	U-266	0.934198	TRUE
SW1088_CENTRAL_NERVOUS_SYSTEM	U031	SW1088	0.941662	FALSE
SW1088_CENTRAL_NERVOUS_SYSTEM	U251	SW1088	0.932863	FALSE
SNUC5_LARGE_INTESTINE	UACC-812	SNU-C5	0.932868	FALSE
HCT116_LARGE_INTESTINE	VM-CUB-1	HCT-116	0.957905	FALSE
HCT116_LARGE_INTESTINE	VMRC-RCZ	HCT-116	0.951307	FALSE
VMCUB1_URINARY_TRACT	WM793B	VM-CUB-1	0.84363	FALSE
CMLT1_HAEMATOPOIETIC_AND_LYMPHOID_TISSUE	WSU-DLCL2	CML-T1	0.964282	FALSE
YAPC_PANCREAS	YAPC	YAPC	0.974796	TRUE
YH13_CENTRAL_NERVOUS_SYSTEM	YH-13	YH-13	0.949555	TRUE
ZR7530_BREAST	ZR-75-30	ZR-75-30	0.968452	TRUE
